# Supplementary material for: A minimal length rigid helical peptide motif allows rational design of modular surfactants
Source: Nat Commun. 2017 Jan 13;8:14018. doi: 10.1038/ncomms14018 (PMC5241864; doi:10.1038/ncomms14018)
Supplement: Supplementary Data 1 — CIF for SHR-FLLF [file ncomms14018-s2.cif]

 
data_SHR-FLLF
# data_shimon34cif
# Structure Linda JW Shimon, WIS
# Ehud Gazit, TAU

 
_audit_creation_method            'SHELXL-2016/4'
_shelx_SHELXL_version_number      '2016/4'
_chemical_name_systematic         ?
_chemical_name_common             ?
_chemical_melting_point           ?
_chemical_formula_moiety          '2(C41 H62 N7 O8), 10.5(H2 O)'
_chemical_formula_sum
 'C82 H145 N14 O26.50' 
_chemical_formula_weight          1751.11

loop_
 _atom_type_symbol
 _atom_type_description
 _atom_type_scat_dispersion_real
 _atom_type_scat_dispersion_imag
 _atom_type_scat_source
 'C'  'C'   0.0033   0.0016
 'International Tables Vol C Tables 4.2.6.8 and 6.1.1.4'
 'H'  'H'   0.0000   0.0000
 'International Tables Vol C Tables 4.2.6.8 and 6.1.1.4'
 'N'  'N'   0.0061   0.0033
 'International Tables Vol C Tables 4.2.6.8 and 6.1.1.4'
 'O'  'O'   0.0106   0.0060
 'International Tables Vol C Tables 4.2.6.8 and 6.1.1.4'
 
_space_group_crystal_system       triclinic
_space_group_IT_number            1
_space_group_name_H-M_alt         'P 1'
_space_group_name_Hall            'P 1'
 
_shelx_space_group_comment
;
The symmetry employed for this shelxl refinement is uniquely defined
by the following loop, which should always be used as a source of
symmetry information in preference to the above space-group names.
They are only intended as comments.
;
 
loop_
 _space_group_symop_operation_xyz
 'x, y, z'
 
_cell_length_a                    11.0081(10)
_cell_length_b                    11.0439(11)
_cell_length_c                    20.174(2)
_cell_angle_alpha                 81.370(6)
_cell_angle_beta                  78.531(5)
_cell_angle_gamma                 80.367(6)
_cell_volume                      2352.3(4)
_cell_formula_units_Z             1
_cell_measurement_temperature     100(2)
_cell_measurement_reflns_used     28139 
_cell_measurement_theta_min       2.85 
_cell_measurement_theta_max       25.68 
 
_exptl_crystal_description        needle 
_exptl_crystal_colour             'colourless' 
_exptl_crystal_density_meas       ?
_exptl_crystal_density_method     ?
_exptl_crystal_density_diffrn     1.236          
_exptl_crystal_F_000              947
_exptl_transmission_factor_min    ?
_exptl_transmission_factor_max    ?
_exptl_crystal_size_max           0.150
_exptl_crystal_size_mid           0.020
_exptl_crystal_size_min           0.020
_exptl_absorpt_coefficient_mu     0.092
_shelx_estimated_absorpt_T_min    0.986
_shelx_estimated_absorpt_T_max    0.998
_exptl_absorpt_correction_type    'multi-scan' 
_exptl_absorpt_correction_T_min   0.9864 
_exptl_absorpt_correction_T_max   0.9982 
_exptl_absorpt_process_details    'SADABS' 
 
_exptl_special_details
;
 The hydrogen atoms on the solvent waters were not seen.
 Solvent water O19 is refined in two parts with the total
 occupancy held to 1.0.  Water O27 is refined with an occupancy
 of 0.5.
;
_exptl_absorpt_special_details    ?
_diffrn_ambient_temperature       100(2)
_diffrn_radiation_wavelength      0.71073
_diffrn_radiation_type            MoK\a
_diffrn_source                    'sealed tube'                       
_diffrn_measurement_device_type   'Bruker KappaApexII CCD' 
_diffrn_measurement_method        'phi and omega scans' 
_diffrn_detector_area_resol_mean  ?
_diffrn_reflns_number             28139
_diffrn_reflns_av_unetI/netI      0.0829
_diffrn_reflns_av_R_equivalents   0.0396
_diffrn_reflns_limit_h_min        -13
_diffrn_reflns_limit_h_max        11
_diffrn_reflns_limit_k_min        -13
_diffrn_reflns_limit_k_max        13
_diffrn_reflns_limit_l_min        -24
_diffrn_reflns_limit_l_max        24
_diffrn_reflns_theta_min          2.865
_diffrn_reflns_theta_max          25.680
_diffrn_reflns_theta_full         25.242
_diffrn_measured_fraction_theta_max   0.982
_diffrn_measured_fraction_theta_full  0.982
_diffrn_reflns_Laue_measured_fraction_max    0.982
_diffrn_reflns_Laue_measured_fraction_full   0.982
_diffrn_reflns_point_group_measured_fraction_max   0.857
_diffrn_reflns_point_group_measured_fraction_full  0.865
_reflns_number_total              15363
_reflns_number_gt                 11680
_reflns_threshold_expression      'I > 2\s(I)'
_reflns_Friedel_coverage          0.746
_reflns_Friedel_fraction_max      0.733
_reflns_Friedel_fraction_full     0.748
 
_reflns_special_details
;
 Reflections were merged by SHELXL according to the crystal
 class for the calculation of statistics and refinement.
 
 _reflns_Friedel_fraction is defined as the number of unique
 Friedel pairs measured divided by the number that would be
 possible theoretically, ignoring centric projections and
 systematic absences.
;
 
_computing_data_collection        'Bruker Apex2'
_computing_cell_refinement        'Bruker Apex2'
_computing_data_reduction         'Bruker Apex2'
_computing_structure_solution     'SHELXT-2013 (Sheldrick, 2013)'
_computing_structure_refinement 'SHELXL-2016/4 (Sheldrick, 2016)'
_computing_molecular_graphics     ?
_computing_publication_material   ?
_refine_special_details           ?
_refine_ls_structure_factor_coef  Fsqd
_refine_ls_matrix_type            full
_refine_ls_weighting_scheme       calc
_refine_ls_weighting_details
'w=1/[\s^2^(Fo^2^)+(0.0564P)^2^+0.2390P] where P=(Fo^2^+2Fc^2^)/3'
_atom_sites_solution_primary      ?
_atom_sites_solution_secondary    ?
_atom_sites_solution_hydrogens    mixed
_refine_ls_hydrogen_treatment     mixed
_refine_ls_extinction_method      none
_refine_ls_extinction_coef        .
_refine_ls_abs_structure_details
;
 Flack x determined using 3859 quotients [(I+)-(I-)]/[(I+)+(I-)]
 (Parsons, Flack and Wagner, Acta Cryst. B69 (2013) 249-259).
;
_chemical_absolute_configuration  'syn'
_refine_ls_number_reflns          15363
_refine_ls_number_parameters      1147
_refine_ls_number_restraints      3
_refine_ls_R_factor_all           0.0826
_refine_ls_R_factor_gt            0.0556
_refine_ls_wR_factor_ref          0.1266
_refine_ls_wR_factor_gt           0.1123
_refine_ls_goodness_of_fit_ref    1.028
_refine_ls_restrained_S_all       1.028
_refine_ls_shift/su_max           0.000
_refine_ls_shift/su_mean          0.000
 
loop_
 _atom_site_label
 _atom_site_type_symbol
 _atom_site_fract_x
 _atom_site_fract_y
 _atom_site_fract_z
 _atom_site_U_iso_or_equiv
 _atom_site_adp_type
 _atom_site_occupancy
 _atom_site_site_symmetry_order  
 _atom_site_calc_flag
 _atom_site_refinement_flags_posn
 _atom_site_refinement_flags_adp
 _atom_site_refinement_flags_occupancy
 _atom_site_disorder_assembly
 _atom_site_disorder_group
C1 C 0.5453(4) -0.0706(5) 0.7519(2) 0.0205(11) Uani 1 1 d . . . . .
C2 C 0.5195(5) -0.0022(5) 0.6917(2) 0.0246(12) Uani 1 1 d . . . . .
H2 H 0.461610 -0.026269 0.668736 0.030 Uiso 1 1 calc R U . . .
C3 C 0.5773(5) 0.1009(5) 0.6647(3) 0.0335(14) Uani 1 1 d . . . . .
H3 H 0.559115 0.146662 0.623170 0.040 Uiso 1 1 calc R U . . .
C4 C 0.6606(5) 0.1375(5) 0.6973(3) 0.0321(13) Uani 1 1 d . . . . .
H4 H 0.698864 0.209217 0.678991 0.039 Uiso 1 1 calc R U . . .
C5 C 0.6881(5) 0.0693(5) 0.7568(3) 0.0335(14) Uani 1 1 d . . . . .
H5 H 0.746407 0.093564 0.779457 0.040 Uiso 1 1 calc R U . . .
C6 C 0.6319(5) -0.0337(5) 0.7837(3) 0.0260(12) Uani 1 1 d . . . . .
H6 H 0.652393 -0.080334 0.824494 0.031 Uiso 1 1 calc R U . . .
C7 C 0.4785(5) -0.1794(4) 0.7842(3) 0.0223(12) Uani 1 1 d . . . . .
H7A H 0.536851 -0.243263 0.806410 0.027 Uiso 1 1 calc R U . . .
H7B H 0.452464 -0.216049 0.748257 0.027 Uiso 1 1 calc R U . . .
C8 C 0.3624(5) -0.1413(4) 0.8373(2) 0.0192(11) Uani 1 1 d . . . . .
H8 H 0.390954 -0.102704 0.872246 0.023 Uiso 1 1 calc R U . . .
C9 C 0.2659(5) -0.0459(5) 0.8064(2) 0.0183(11) Uani 1 1 d . . . . .
N1 N 0.3061(5) -0.2522(4) 0.8727(2) 0.0211(10) Uani 1 1 d . . . . .
H1A H 0.290(5) -0.294(5) 0.842(3) 0.025 Uiso 1 1 d . U . . .
H1B H 0.234(5) -0.226(4) 0.900(2) 0.015(13) Uiso 1 1 d . . . . .
H1C H 0.363(7) -0.303(6) 0.898(3) 0.05(2) Uiso 1 1 d . . . . .
O1 O 0.2643(3) 0.0645(3) 0.80976(17) 0.0226(8) Uani 1 1 d . . . . .
C10 C 0.1038(5) -0.0034(4) 0.7341(2) 0.0194(11) Uani 1 1 d . . . . .
C11 C 0.0160(5) -0.0800(5) 0.7147(3) 0.0251(12) Uani 1 1 d . . . . .
H11A H 0.065333 -0.146277 0.689449 0.038 Uiso 1 1 calc R U . . .
H11B H -0.038895 -0.026724 0.686170 0.038 Uiso 1 1 calc R U . . .
H11C H -0.034960 -0.116108 0.756148 0.038 Uiso 1 1 calc R U . . .
C12 C 0.1796(5) 0.0578(5) 0.6702(2) 0.0255(12) Uani 1 1 d . . . . .
H12A H 0.237165 0.105112 0.683169 0.038 Uiso 1 1 calc R U . . .
H12B H 0.122819 0.113635 0.643762 0.038 Uiso 1 1 calc R U . . .
H12C H 0.227588 -0.005846 0.642600 0.038 Uiso 1 1 calc R U . . .
C13 C 0.0237(5) 0.0943(4) 0.7779(2) 0.0187(11) Uani 1 1 d . . . . .
O2 O 0.0019(3) 0.2030(3) 0.75254(18) 0.0294(9) Uani 1 1 d . . . . .
N2 N -0.0292(4) 0.0538(3) 0.84057(19) 0.0173(9) Uani 1 1 d . . . . .
H2A H -0.012466 -0.024671 0.856414 0.021 Uiso 1 1 calc R U . . .
C14 C -0.1154(4) 0.1387(4) 0.8837(2) 0.0182(11) Uani 1 1 d . . . . .
H14 H -0.164437 0.199572 0.853544 0.022 Uiso 1 1 calc R U . . .
C15 C -0.2077(5) 0.0676(4) 0.9348(3) 0.0211(11) Uani 1 1 d . . . . .
H15A H -0.160716 0.010717 0.966731 0.025 Uiso 1 1 calc R U . . .
H15B H -0.244123 0.016269 0.909765 0.025 Uiso 1 1 calc R U . . .
C16 C -0.3149(5) 0.1464(5) 0.9764(3) 0.0265(12) Uani 1 1 d . . . . .
H16 H -0.278814 0.190271 1.006185 0.032 Uiso 1 1 calc R U . . .
C17 C -0.4023(6) 0.0612(6) 1.0220(3) 0.0360(14) Uani 1 1 d . . . . .
H17A H -0.435902 0.015028 0.993597 0.054 Uiso 1 1 calc R U . . .
H17B H -0.471432 0.110979 1.048857 0.054 Uiso 1 1 calc R U . . .
H17C H -0.355445 0.002989 1.052780 0.054 Uiso 1 1 calc R U . . .
C18 C -0.3893(5) 0.2425(5) 0.9320(3) 0.0359(14) Uani 1 1 d . . . . .
H18A H -0.335902 0.303182 0.907219 0.054 Uiso 1 1 calc R U . . .
H18B H -0.461604 0.284569 0.960863 0.054 Uiso 1 1 calc R U . . .
H18C H -0.418492 0.201570 0.899463 0.054 Uiso 1 1 calc R U . . .
C19 C -0.0434(5) 0.2113(4) 0.9176(2) 0.0192(11) Uani 1 1 d . . . . .
O3 O -0.0763(3) 0.3238(3) 0.92033(17) 0.0218(8) Uani 1 1 d . . . . .
N3 N 0.0564(4) 0.1502(4) 0.94297(19) 0.0191(9) Uani 1 1 d . . . . .
H3A H 0.077827 0.070333 0.940630 0.023 Uiso 1 1 calc R U . . .
C20 C 0.1292(5) 0.2166(5) 0.9745(3) 0.0227(12) Uani 1 1 d . . . . .
H20 H 0.075915 0.246237 1.016777 0.027 Uiso 1 1 calc R U . . .
C21 C 0.2436(6) 0.1303(5) 0.9937(3) 0.0315(14) Uani 1 1 d . . . . .
H21A H 0.216458 0.059236 1.025037 0.047 Uiso 1 1 calc R U . . .
H21B H 0.290989 0.174983 1.015865 0.047 Uiso 1 1 calc R U . . .
H21C H 0.296911 0.101367 0.952486 0.047 Uiso 1 1 calc R U . . .
C22 C 0.1723(5) 0.3278(4) 0.9266(2) 0.0178(11) Uani 1 1 d . . . . .
O4 O 0.1751(3) 0.4262(3) 0.94878(16) 0.0203(8) Uani 1 1 d . . . . .
N4 N 0.2084(4) 0.3125(3) 0.86050(19) 0.0170(9) Uani 1 1 d . . . . .
H4A H 0.202872 0.240990 0.847939 0.020 Uiso 1 1 calc R U . . .
C23 C 0.2564(5) 0.4078(4) 0.8082(2) 0.0181(11) Uani 1 1 d . . . . .
C24 C 0.3858(5) 0.4297(5) 0.8168(3) 0.0249(12) Uani 1 1 d . . . . .
H24A H 0.380668 0.453391 0.862328 0.037 Uiso 1 1 calc R U . . .
H24B H 0.414482 0.496074 0.782257 0.037 Uiso 1 1 calc R U . . .
H24C H 0.445140 0.353556 0.811445 0.037 Uiso 1 1 calc R U . . .
C25 C 0.2655(5) 0.3634(5) 0.7385(2) 0.0223(12) Uani 1 1 d . . . . .
H25A H 0.324850 0.286832 0.735350 0.033 Uiso 1 1 calc R U . . .
H25B H 0.294620 0.427101 0.702286 0.033 Uiso 1 1 calc R U . . .
H25C H 0.182888 0.347924 0.733546 0.033 Uiso 1 1 calc R U . . .
C26 C 0.1631(5) 0.5286(4) 0.8096(2) 0.0162(11) Uani 1 1 d . . . . .
O5 O 0.2008(3) 0.6298(3) 0.78733(16) 0.0195(8) Uani 1 1 d . . . . .
N5 N 0.0425(4) 0.5172(3) 0.83015(19) 0.0155(9) Uani 1 1 d . . . . .
H5A H 0.021824 0.443496 0.846495 0.019 Uiso 1 1 calc R U . . .
C27 C -0.0567(4) 0.6221(4) 0.8266(2) 0.0155(10) Uani 1 1 d . . . . .
H27 H -0.028320 0.680308 0.785575 0.019 Uiso 1 1 calc R U . . .
C28 C -0.1766(5) 0.5801(5) 0.8157(3) 0.0210(11) Uani 1 1 d . . . . .
H28A H -0.207298 0.523222 0.856085 0.025 Uiso 1 1 calc R U . . .
H28B H -0.241643 0.653316 0.812384 0.025 Uiso 1 1 calc R U . . .
C29 C -0.1594(5) 0.5155(5) 0.7525(3) 0.0278(13) Uani 1 1 d . . . . .
H29 H -0.100227 0.437127 0.758743 0.033 Uiso 1 1 calc R U . . .
C30 C -0.1061(6) 0.5903(7) 0.6883(3) 0.0494(13) Uani 1 1 d . . . . .
H30A H -0.157492 0.671557 0.683706 0.074 Uiso 1 1 calc R U . . .
H30B H -0.105734 0.547330 0.649126 0.074 Uiso 1 1 calc R U . . .
H30C H -0.020256 0.600870 0.690114 0.074 Uiso 1 1 calc R U . . .
C31 C -0.2854(6) 0.4807(7) 0.7462(3) 0.0494(13) Uani 1 1 d . . . . .
H31A H -0.341641 0.555867 0.733984 0.074 Uiso 1 1 calc R U . . .
H31B H -0.322883 0.438436 0.789902 0.074 Uiso 1 1 calc R U . . .
H31C H -0.272291 0.425646 0.710856 0.074 Uiso 1 1 calc R U . . .
C32 C -0.0858(5) 0.6950(4) 0.8882(2) 0.0177(11) Uani 1 1 d . . . . .
O6 O -0.1649(3) 0.7883(3) 0.88800(17) 0.0253(8) Uani 1 1 d . . . . .
N6 N -0.0239(4) 0.6538(4) 0.93954(19) 0.0185(9) Uani 1 1 d . . . . .
H6A H 0.029154 0.584842 0.937170 0.022 Uiso 1 1 calc R U . . .
C33 C -0.0407(5) 0.7186(4) 0.9998(2) 0.0189(11) Uani 1 1 d . . . . .
H33 H -0.117918 0.780890 0.999813 0.023 Uiso 1 1 calc R U . . .
C34 C 0.0711(5) 0.7890(5) 0.9925(2) 0.0214(12) Uani 1 1 d . . . . .
O7 O 0.0878(3) 0.8677(3) 0.93977(17) 0.0234(8) Uani 1 1 d . . . . .
O8 O 0.1431(4) 0.7635(4) 1.03397(18) 0.0363(10) Uani 1 1 d . . . . .
C35 C -0.0610(5) 0.6282(5) 1.0646(2) 0.0218(12) Uani 1 1 d . . . . .
H35A H 0.003500 0.554359 1.060152 0.026 Uiso 1 1 calc R U . . .
H35B H -0.050337 0.667782 1.103525 0.026 Uiso 1 1 calc R U . . .
C36 C -0.1899(5) 0.5876(4) 1.0792(2) 0.0199(11) Uani 1 1 d . . . . .
C37 C -0.2147(6) 0.4924(5) 1.0485(3) 0.0291(13) Uani 1 1 d . . . . .
H37 H -0.149699 0.449490 1.018476 0.035 Uiso 1 1 calc R U . . .
C38 C -0.3342(6) 0.4597(5) 1.0615(3) 0.0378(15) Uani 1 1 d . . . . .
H38 H -0.350379 0.394202 1.040309 0.045 Uiso 1 1 calc R U . . .
C39 C -0.4310(6) 0.5216(6) 1.1052(3) 0.0417(16) Uani 1 1 d . . . . .
H39 H -0.512433 0.498236 1.114070 0.050 Uiso 1 1 calc R U . . .
C40 C -0.2870(5) 0.6502(5) 1.1222(3) 0.0286(13) Uani 1 1 d . . . . .
H40 H -0.271109 0.716362 1.142903 0.034 Uiso 1 1 calc R U . . .
C41 C -0.4074(6) 0.6172(6) 1.1355(3) 0.0394(15) Uani 1 1 d . . . . .
H41 H -0.472701 0.660384 1.165183 0.047 Uiso 1 1 calc R U . . .
C42 C 0.2137(5) 0.7422(4) 0.5202(3) 0.0226(12) Uani 1 1 d . . . . .
C43 C 0.2897(5) 0.8282(5) 0.4886(3) 0.0286(13) Uani 1 1 d . . . . .
H43 H 0.274726 0.873876 0.446448 0.034 Uiso 1 1 calc R U . . .
C44 C 0.3872(5) 0.8498(5) 0.5166(3) 0.0308(13) Uani 1 1 d . . . . .
H44 H 0.440225 0.908118 0.493217 0.037 Uiso 1 1 calc R U . . .
C45 C 0.4080(6) 0.7868(5) 0.5788(3) 0.0320(14) Uani 1 1 d . . . . .
H45 H 0.476311 0.800175 0.597779 0.038 Uiso 1 1 calc R U . . .
C46 C 0.3289(5) 0.7043(5) 0.6132(3) 0.0302(13) Uani 1 1 d . . . . .
H46 H 0.340165 0.663418 0.656927 0.036 Uiso 1 1 calc R U . . .
C47 C 0.2330(5) 0.6815(5) 0.5835(3) 0.0270(13) Uani 1 1 d . . . . .
H47 H 0.179670 0.623465 0.606862 0.032 Uiso 1 1 calc R U . . .
C48 C 0.1162(5) 0.7077(5) 0.4860(3) 0.0250(12) Uani 1 1 d . . . . .
H48A H 0.063496 0.783532 0.469530 0.030 Uiso 1 1 calc R U . . .
H48B H 0.061436 0.655988 0.519316 0.030 Uiso 1 1 calc R U . . .
C49 C 0.1805(5) 0.6352(4) 0.4251(3) 0.0203(11) Uani 1 1 d . . . . .
H49 H 0.228598 0.692311 0.390443 0.024 Uiso 1 1 calc R U . . .
C50 C 0.2725(5) 0.5245(4) 0.4463(2) 0.0182(11) Uani 1 1 d . . . . .
C51 C 0.3104(5) 0.3067(4) 0.4919(2) 0.0190(11) Uani 1 1 d . . . . .
O9 O 0.3807(3) 0.5386(3) 0.44626(16) 0.0220(8) Uani 1 1 d . . . . .
N7 N 0.0817(5) 0.6002(5) 0.3933(3) 0.0245(11) Uani 1 1 d . . . . .
H7C H 0.117(5) 0.552(5) 0.363(3) 0.014(13) Uiso 1 1 d . . . . .
H7D H 0.026(6) 0.550(6) 0.427(3) 0.046(18) Uiso 1 1 d . . . . .
H7E H 0.039(7) 0.658(7) 0.379(3) 0.056 Uiso 1 1 d . U . . .
N8 N 0.2291(4) 0.4158(4) 0.4656(2) 0.0185(9) Uani 1 1 d . . . . .
H8A H 0.151844 0.409549 0.462495 0.022 Uiso 1 1 calc R U . . .
C52 C 0.3319(5) 0.3235(5) 0.5619(2) 0.0268(13) Uani 1 1 d . . . . .
H52A H 0.374993 0.395690 0.558208 0.040 Uiso 1 1 calc R U . . .
H52B H 0.383385 0.249528 0.580041 0.040 Uiso 1 1 calc R U . . .
H52C H 0.251095 0.336203 0.592687 0.040 Uiso 1 1 calc R U . . .
C53 C 0.2443(5) 0.1934(5) 0.4962(3) 0.0235(12) Uani 1 1 d . . . . .
H53A H 0.162760 0.205170 0.526345 0.035 Uiso 1 1 calc R U . . .
H53B H 0.295721 0.119449 0.514395 0.035 Uiso 1 1 calc R U . . .
H53C H 0.232210 0.183254 0.450625 0.035 Uiso 1 1 calc R U . . .
O10 O 0.5357(3) 0.2577(3) 0.46034(17) 0.0265(8) Uani 1 1 d . . . . .
N9 N 0.4253(4) 0.3010(4) 0.37524(19) 0.0183(9) Uani 1 1 d . . . . .
H9A H 0.352006 0.324881 0.362691 0.022 Uiso 1 1 calc R U . . .
C54 C 0.4338(5) 0.2884(4) 0.4413(2) 0.0197(11) Uani 1 1 d . . . . .
C55 C 0.5373(4) 0.2751(5) 0.3239(2) 0.0186(11) Uani 1 1 d . . . . .
H55 H 0.583741 0.194094 0.340591 0.022 Uiso 1 1 calc R U . . .
C56 C 0.5034(5) 0.2597(5) 0.2568(2) 0.0225(12) Uani 1 1 d . . . . .
H56A H 0.581372 0.245036 0.223032 0.027 Uiso 1 1 calc R U . . .
H56B H 0.454305 0.337713 0.239846 0.027 Uiso 1 1 calc R U . . .
C57 C 0.4273(5) 0.1527(5) 0.2615(3) 0.0276(13) Uani 1 1 d . . . . .
H57 H 0.342287 0.175349 0.288836 0.033 Uiso 1 1 calc R U . . .
C58 C 0.4120(6) 0.1353(6) 0.1903(3) 0.0398(15) Uani 1 1 d . . . . .
H58A H 0.493496 0.104462 0.164318 0.060 Uiso 1 1 calc R U . . .
H58B H 0.378720 0.214783 0.167071 0.060 Uiso 1 1 calc R U . . .
H58C H 0.353836 0.075578 0.193637 0.060 Uiso 1 1 calc R U . . .
C59 C 0.4891(6) 0.0323(6) 0.2964(4) 0.0481(17) Uani 1 1 d . . . . .
H59A H 0.441996 -0.034996 0.295189 0.072 Uiso 1 1 calc R U . . .
H59B H 0.489607 0.041799 0.343854 0.072 Uiso 1 1 calc R U . . .
H59C H 0.575341 0.012722 0.272535 0.072 Uiso 1 1 calc R U . . .
C60 C 0.6255(5) 0.3718(5) 0.3151(2) 0.0213(11) Uani 1 1 d . . . . .
O11 O 0.7393(3) 0.3390(3) 0.31003(18) 0.0284(9) Uani 1 1 d . . . . .
N10 N 0.5748(4) 0.4906(4) 0.3139(2) 0.0208(9) Uani 1 1 d . . . . .
H10A H 0.493459 0.512018 0.316638 0.025 Uiso 1 1 calc R U . . .
N11 N 0.6707(4) 0.5212(3) 0.42772(19) 0.0178(9) Uani 1 1 d . . . . .
H11D H 0.591020 0.513175 0.433261 0.021 Uiso 1 1 calc R U . . .
C61 C 0.7327(5) 0.5555(5) 0.3655(2) 0.0218(12) Uani 1 1 d . . . . .
C62 C 0.6563(5) 0.5839(5) 0.3080(2) 0.0211(11) Uani 1 1 d . . . . .
H62 H 0.715639 0.581422 0.263578 0.025 Uiso 1 1 calc R U . . .
C63 C 0.5823(5) 0.7130(5) 0.3095(3) 0.0298(13) Uani 1 1 d . . . . .
H63A H 0.543455 0.735359 0.268808 0.045 Uiso 1 1 calc R U . . .
H63B H 0.638774 0.772511 0.310181 0.045 Uiso 1 1 calc R U . . .
H63C H 0.517089 0.714488 0.350333 0.045 Uiso 1 1 calc R U . . .
C64 C 0.7340(4) 0.4969(4) 0.4870(2) 0.0168(11) Uani 1 1 d . . . . .
C65 C 0.6468(5) 0.4371(5) 0.5473(2) 0.0212(11) Uani 1 1 d . . . . .
H65A H 0.571185 0.496040 0.559356 0.032 Uiso 1 1 calc R U . . .
H65B H 0.689804 0.414205 0.586444 0.032 Uiso 1 1 calc R U . . .
H65C H 0.623471 0.362949 0.534719 0.032 Uiso 1 1 calc R U . . .
O12 O 0.8447(3) 0.5704(3) 0.35474(17) 0.0249(8) Uani 1 1 d . . . . .
C66 C 0.7655(5) 0.6166(4) 0.5036(3) 0.0229(12) Uani 1 1 d . . . . .
H66A H 0.819652 0.654551 0.464143 0.034 Uiso 1 1 calc R U . . .
H66B H 0.809000 0.598812 0.542690 0.034 Uiso 1 1 calc R U . . .
H66C H 0.688086 0.673679 0.514823 0.034 Uiso 1 1 calc R U . . .
O13 O 0.9536(3) 0.4143(3) 0.48699(17) 0.0221(8) Uani 1 1 d . . . . .
N12 N 0.8407(4) 0.3067(4) 0.44091(19) 0.0172(9) Uani 1 1 d . . . . .
H12D H 0.769808 0.308214 0.426678 0.021 Uiso 1 1 calc R U . . .
C67 C 0.8534(5) 0.4027(4) 0.4701(2) 0.0175(11) Uani 1 1 d . . . . .
C68 C 0.9355(5) 0.1988(4) 0.4308(2) 0.0186(11) Uani 1 1 d . . . . .
H68 H 0.981636 0.183983 0.469888 0.022 Uiso 1 1 calc R U . . .
C69 C 0.8694(5) 0.0858(5) 0.4335(3) 0.0259(12) Uani 1 1 d . . . . .
H69A H 0.814038 0.103825 0.399048 0.031 Uiso 1 1 calc R U . . .
H69B H 0.933422 0.014856 0.420756 0.031 Uiso 1 1 calc R U . . .
C70 C 0.7913(6) 0.0479(5) 0.5028(3) 0.0409(11) Uani 1 1 d . . . . .
H70 H 0.736299 0.123485 0.518719 0.049 Uiso 1 1 calc R U . . .
C71 C 0.7081(6) -0.0433(5) 0.4948(3) 0.0409(11) Uani 1 1 d . . . . .
H71A H 0.759855 -0.114381 0.474667 0.049 Uiso 1 1 calc R U . . .
H71B H 0.648972 -0.002960 0.465102 0.049 Uiso 1 1 calc R U . . .
H71C H 0.661654 -0.071605 0.539636 0.049 Uiso 1 1 calc R U . . .
C72 C 0.8731(6) -0.0044(6) 0.5552(3) 0.0517(19) Uani 1 1 d . . . . .
H72A H 0.931314 -0.075827 0.539312 0.062 Uiso 1 1 calc R U . . .
H72B H 0.820512 -0.030348 0.598490 0.062 Uiso 1 1 calc R U . . .
H72C H 0.920657 0.059106 0.561710 0.062 Uiso 1 1 calc R U . . .
N13 N 1.0021(4) 0.2852(4) 0.3128(2) 0.0234(10) Uani 1 1 d . . . . .
H13A H 0.926965 0.328798 0.316337 0.028 Uiso 1 1 calc R U . . .
O14 O 1.1329(3) 0.1385(3) 0.36328(17) 0.0282(9) Uani 1 1 d . . . . .
C73 C 1.0321(5) 0.2084(4) 0.3653(2) 0.0191(11) Uani 1 1 d . . . . .
C74 C 1.0904(5) 0.3003(5) 0.2484(2) 0.0224(12) Uani 1 1 d . . . . .
H74 H 1.146108 0.219462 0.243939 0.027 Uiso 1 1 calc R U . . .
C75 C 1.0205(5) 0.3266(5) 0.1882(3) 0.0242(12) Uani 1 1 d . . . . .
H75A H 0.947932 0.391416 0.198257 0.029 Uiso 1 1 calc R U . . .
H75B H 1.076949 0.359944 0.147406 0.029 Uiso 1 1 calc R U . . .
C76 C 0.9742(5) 0.2151(5) 0.1716(2) 0.0221(12) Uani 1 1 d . . . . .
C77 C 0.8522(5) 0.2225(5) 0.1616(3) 0.0302(13) Uani 1 1 d . . . . .
H77 H 0.795847 0.296748 0.167958 0.036 Uiso 1 1 calc R U . . .
C78 C 0.8109(5) 0.1229(6) 0.1424(3) 0.0392(16) Uani 1 1 d . . . . .
H78 H 0.726856 0.129998 0.135722 0.047 Uiso 1 1 calc R U . . .
C79 C 0.8900(6) 0.0142(6) 0.1328(3) 0.0411(16) Uani 1 1 d . . . . .
H79 H 0.861308 -0.054048 0.120183 0.049 Uiso 1 1 calc R U . . .
C80 C 1.0128(7) 0.0064(6) 0.1422(3) 0.0460(17) Uani 1 1 d . . . . .
H80 H 1.069168 -0.067598 0.135265 0.055 Uiso 1 1 calc R U . . .
C81 C 1.0538(6) 0.1056(5) 0.1614(3) 0.0365(15) Uani 1 1 d . . . . .
H81 H 1.138006 0.098437 0.167807 0.044 Uiso 1 1 calc R U . . .
C82 C 1.1746(5) 0.3981(5) 0.2483(3) 0.0250(12) Uani 1 1 d . . . . .
N14 N 0.1884(4) -0.0880(4) 0.77431(19) 0.0174(9) Uani 1 1 d . . . . .
H14A H 0.188003 -0.168279 0.777362 0.021 Uiso 1 1 calc R U . . .
O15 O 1.1860(4) 0.4252(4) 0.30488(19) 0.0376(10) Uani 1 1 d . . . . .
O16 O 1.2318(4) 0.4408(3) 0.19187(19) 0.0347(9) Uani 1 1 d . . . . .
O17 O 0.3219(4) 0.4323(4) 0.04831(19) 0.0362(10) Uani 1 1 d . . . . .
O18 O 0.4539(4) 0.5869(3) 0.94668(19) 0.0341(10) Uani 1 1 d . . . . .
O19A O 0.9667(5) 0.8236(4) 0.3443(2) 0.0313(18) Uani 0.761(11) 1 d . . P A 1
O19B O 0.9805(16) 0.7694(16) 0.2867(9) 0.040(7) Uani 0.239(11) 1 d . . P A 2
O20 O 0.3057(4) 0.8282(3) 0.19194(19) 0.0368(10) Uani 1 1 d . . . . .
O21 O 0.1464(4) 0.6832(4) 0.16536(19) 0.0371(10) Uani 1 1 d . . . . .
O22 O 0.3387(4) 0.6038(4) 0.2834(2) 0.0388(10) Uani 1 1 d . . . . .
O23 O 0.3691(4) 0.8506(4) 0.0453(2) 0.0412(10) Uani 1 1 d . . . . .
O24 O 0.9078(5) 0.7253(5) 0.2372(2) 0.0688(15) Uani 1 1 d . . . . .
O25 O 0.1858(4) 0.9101(4) 0.3184(2) 0.0441(11) Uani 1 1 d . . . . .
O26 O 0.6028(5) 0.7532(5) 0.9676(3) 0.092(2) Uani 1 1 d . . . . .
O27 O 0.9130(8) 0.2778(9) 0.6246(4) 0.051(2) Uani 0.5 1 d . . P . .
 
loop_
 _atom_site_aniso_label
 _atom_site_aniso_U_11
 _atom_site_aniso_U_22
 _atom_site_aniso_U_33
 _atom_site_aniso_U_23
 _atom_site_aniso_U_13
 _atom_site_aniso_U_12
C1 0.011(3) 0.023(3) 0.026(3) -0.007(2) 0.002(2) -0.001(2)
C2 0.015(3) 0.036(3) 0.023(3) -0.006(2) -0.003(2) -0.001(2)
C3 0.023(3) 0.042(4) 0.030(3) 0.003(3) 0.003(3) -0.004(3)
C4 0.021(3) 0.032(3) 0.042(3) 0.000(3) 0.002(3) -0.012(3)
C5 0.028(4) 0.037(3) 0.038(3) -0.004(3) -0.006(3) -0.013(3)
C6 0.019(3) 0.029(3) 0.029(3) 0.002(2) -0.007(2) -0.002(2)
C7 0.019(3) 0.016(3) 0.030(3) -0.004(2) -0.002(2) 0.001(2)
C8 0.019(3) 0.014(3) 0.024(3) -0.005(2) 0.000(2) -0.004(2)
C9 0.018(3) 0.019(3) 0.016(3) -0.001(2) 0.002(2) -0.005(2)
N1 0.019(3) 0.018(2) 0.026(3) 0.000(2) -0.003(2) -0.004(2)
O1 0.022(2) 0.0151(19) 0.0292(19) -0.0033(15) 0.0015(15) -0.0048(15)
C10 0.022(3) 0.016(3) 0.018(3) 0.004(2) -0.006(2) 0.000(2)
C11 0.023(3) 0.023(3) 0.031(3) -0.006(2) -0.010(2) 0.001(2)
C12 0.028(3) 0.021(3) 0.023(3) 0.001(2) 0.001(2) 0.003(2)
C13 0.020(3) 0.015(3) 0.021(3) 0.000(2) -0.004(2) -0.004(2)
O2 0.033(2) 0.0161(19) 0.032(2) 0.0045(16) 0.0003(17) 0.0001(17)
N2 0.017(2) 0.012(2) 0.020(2) -0.0005(17) -0.0008(17) -0.0015(18)
C14 0.012(3) 0.019(3) 0.022(3) -0.003(2) 0.000(2) 0.000(2)
C15 0.016(3) 0.018(3) 0.029(3) -0.002(2) -0.001(2) -0.004(2)
C16 0.019(3) 0.031(3) 0.029(3) -0.007(2) 0.000(2) -0.004(2)
C17 0.029(3) 0.049(4) 0.028(3) -0.007(3) 0.005(3) -0.012(3)
C18 0.023(3) 0.040(4) 0.040(3) -0.007(3) -0.002(3) 0.006(3)
C19 0.018(3) 0.018(3) 0.018(3) 0.003(2) 0.001(2) -0.002(2)
O3 0.020(2) 0.0143(18) 0.0286(19) -0.0021(14) -0.0019(15) 0.0001(15)
N3 0.021(2) 0.014(2) 0.022(2) 0.0005(17) -0.0033(18) -0.0045(19)
C20 0.025(3) 0.023(3) 0.021(3) -0.002(2) -0.007(2) -0.005(2)
C21 0.038(4) 0.025(3) 0.034(3) 0.006(2) -0.023(3) -0.003(3)
C22 0.016(3) 0.017(3) 0.022(3) 0.000(2) -0.009(2) -0.002(2)
O4 0.021(2) 0.0178(18) 0.0251(19) -0.0050(15) -0.0097(15) -0.0012(15)
N4 0.022(2) 0.011(2) 0.019(2) -0.0022(16) -0.0040(18) -0.0038(18)
C23 0.015(3) 0.018(3) 0.022(3) -0.003(2) -0.001(2) -0.006(2)
C24 0.016(3) 0.023(3) 0.034(3) -0.003(2) -0.005(2) -0.001(2)
C25 0.025(3) 0.020(3) 0.020(3) -0.001(2) 0.000(2) -0.004(2)
C26 0.022(3) 0.016(3) 0.012(2) -0.0006(19) -0.005(2) -0.006(2)
O5 0.020(2) 0.0151(18) 0.0232(18) 0.0005(14) -0.0045(15) -0.0038(15)
N5 0.016(2) 0.011(2) 0.020(2) 0.0010(16) -0.0027(17) -0.0038(17)
C27 0.016(3) 0.013(2) 0.018(2) 0.0003(19) -0.006(2) -0.001(2)
C28 0.014(3) 0.019(3) 0.030(3) -0.001(2) -0.006(2) -0.002(2)
C29 0.025(3) 0.033(3) 0.031(3) -0.007(2) -0.013(2) -0.005(3)
C30 0.049(3) 0.071(3) 0.039(3) -0.013(2) -0.015(2) -0.025(3)
C31 0.049(3) 0.071(3) 0.039(3) -0.013(2) -0.015(2) -0.025(3)
C32 0.016(3) 0.017(3) 0.020(3) 0.001(2) -0.003(2) -0.005(2)
O6 0.028(2) 0.021(2) 0.0259(19) -0.0048(15) -0.0077(16) 0.0041(17)
N6 0.020(2) 0.014(2) 0.021(2) -0.0008(17) -0.0065(18) 0.0018(18)
C33 0.020(3) 0.021(3) 0.015(2) -0.002(2) -0.002(2) -0.004(2)
C34 0.023(3) 0.020(3) 0.021(3) -0.005(2) -0.004(2) 0.000(2)
O7 0.022(2) 0.0217(19) 0.0242(19) 0.0026(15) -0.0033(15) -0.0037(16)
O8 0.031(2) 0.053(3) 0.028(2) 0.0091(18) -0.0118(18) -0.021(2)
C35 0.024(3) 0.024(3) 0.018(3) 0.002(2) -0.006(2) -0.004(2)
C36 0.022(3) 0.024(3) 0.015(2) 0.003(2) -0.005(2) -0.007(2)
C37 0.034(4) 0.022(3) 0.033(3) -0.003(2) -0.009(3) -0.005(3)
C38 0.048(4) 0.028(3) 0.047(4) -0.005(3) -0.022(3) -0.016(3)
C39 0.032(4) 0.055(4) 0.041(4) 0.010(3) -0.013(3) -0.022(3)
C40 0.028(3) 0.034(3) 0.026(3) -0.009(2) -0.005(2) -0.005(3)
C41 0.026(4) 0.063(4) 0.031(3) -0.011(3) 0.000(3) -0.014(3)
C42 0.020(3) 0.017(3) 0.032(3) -0.008(2) -0.005(2) 0.001(2)
C43 0.032(3) 0.021(3) 0.035(3) -0.008(2) -0.010(3) -0.003(3)
C44 0.028(3) 0.024(3) 0.045(4) -0.012(3) -0.006(3) -0.008(3)
C45 0.032(4) 0.033(3) 0.033(3) -0.015(3) -0.005(3) -0.004(3)
C46 0.033(4) 0.033(3) 0.026(3) -0.011(2) -0.001(3) -0.005(3)
C47 0.025(3) 0.025(3) 0.031(3) -0.010(2) 0.002(2) -0.007(2)
C48 0.017(3) 0.023(3) 0.035(3) -0.008(2) -0.007(2) 0.002(2)
C49 0.017(3) 0.019(3) 0.028(3) -0.007(2) -0.007(2) -0.003(2)
C50 0.019(3) 0.021(3) 0.013(2) -0.006(2) -0.002(2) 0.000(2)
C51 0.020(3) 0.019(3) 0.018(3) 0.000(2) -0.007(2) 0.001(2)
O9 0.016(2) 0.027(2) 0.0247(19) -0.0070(15) -0.0021(15) -0.0042(16)
N7 0.025(3) 0.018(3) 0.035(3) -0.007(2) -0.014(2) -0.002(2)
N8 0.015(2) 0.017(2) 0.024(2) -0.0027(17) -0.0075(18) -0.0004(18)
C52 0.029(3) 0.031(3) 0.023(3) -0.006(2) -0.009(2) -0.002(3)
C53 0.024(3) 0.020(3) 0.026(3) -0.001(2) -0.006(2) -0.001(2)
O10 0.016(2) 0.036(2) 0.028(2) -0.0082(17) -0.0097(16) 0.0042(17)
N9 0.015(2) 0.023(2) 0.018(2) -0.0049(17) -0.0052(17) 0.0013(18)
C54 0.024(3) 0.015(3) 0.022(3) -0.005(2) -0.007(2) -0.003(2)
C55 0.012(3) 0.023(3) 0.020(3) -0.006(2) -0.001(2) 0.001(2)
C56 0.021(3) 0.027(3) 0.020(3) -0.008(2) 0.001(2) -0.003(2)
C57 0.022(3) 0.027(3) 0.037(3) -0.014(2) -0.003(2) -0.004(2)
C58 0.028(3) 0.053(4) 0.047(4) -0.027(3) -0.003(3) -0.012(3)
C59 0.043(4) 0.030(3) 0.077(5) -0.009(3) -0.021(4) -0.006(3)
C60 0.017(3) 0.032(3) 0.014(3) -0.006(2) -0.003(2) -0.001(2)
O11 0.014(2) 0.037(2) 0.037(2) -0.0152(17) -0.0052(16) 0.0017(17)
N10 0.014(2) 0.024(2) 0.025(2) -0.0011(18) -0.0053(18) -0.0039(19)
N11 0.012(2) 0.022(2) 0.020(2) 0.0010(17) -0.0045(17) -0.0027(18)
C61 0.023(3) 0.022(3) 0.022(3) -0.004(2) -0.004(2) -0.004(2)
C62 0.018(3) 0.028(3) 0.017(3) 0.003(2) -0.006(2) -0.008(2)
C63 0.030(3) 0.024(3) 0.038(3) 0.005(2) -0.016(3) -0.007(3)
C64 0.016(3) 0.018(3) 0.017(2) -0.003(2) -0.005(2) -0.001(2)
C65 0.019(3) 0.026(3) 0.019(3) -0.001(2) -0.003(2) -0.003(2)
O12 0.018(2) 0.033(2) 0.0237(19) 0.0011(15) -0.0031(15) -0.0078(17)
C66 0.021(3) 0.022(3) 0.027(3) -0.008(2) -0.005(2) -0.001(2)
O13 0.016(2) 0.0246(19) 0.0285(19) -0.0033(15) -0.0085(15) -0.0043(16)
N12 0.012(2) 0.018(2) 0.022(2) -0.0037(17) -0.0047(17) -0.0009(17)
C67 0.021(3) 0.017(3) 0.015(2) -0.001(2) -0.002(2) -0.005(2)
C68 0.019(3) 0.018(3) 0.018(3) -0.003(2) -0.005(2) -0.001(2)
C69 0.031(3) 0.017(3) 0.030(3) -0.006(2) -0.002(2) -0.005(2)
C70 0.053(3) 0.027(2) 0.042(3) -0.0031(19) 0.001(2) -0.015(2)
C71 0.053(3) 0.027(2) 0.042(3) -0.0031(19) 0.001(2) -0.015(2)
C72 0.044(4) 0.059(4) 0.034(4) 0.009(3) 0.008(3) 0.014(4)
N13 0.015(2) 0.029(2) 0.023(2) -0.0023(19) -0.0011(18) 0.0035(19)
O14 0.025(2) 0.034(2) 0.025(2) -0.0079(16) -0.0058(16) 0.0052(18)
C73 0.020(3) 0.018(3) 0.020(3) -0.005(2) -0.006(2) 0.000(2)
C74 0.015(3) 0.031(3) 0.019(3) -0.004(2) 0.001(2) -0.002(2)
C75 0.020(3) 0.027(3) 0.023(3) 0.001(2) -0.002(2) -0.002(2)
C76 0.024(3) 0.029(3) 0.012(2) 0.001(2) -0.002(2) -0.007(2)
C77 0.022(3) 0.039(3) 0.028(3) -0.005(3) -0.002(2) 0.000(3)
C78 0.023(3) 0.064(4) 0.036(3) -0.021(3) -0.003(3) -0.011(3)
C79 0.039(4) 0.045(4) 0.045(4) -0.021(3) -0.006(3) -0.012(3)
C80 0.052(5) 0.032(4) 0.060(4) -0.016(3) -0.022(4) 0.002(3)
C81 0.024(3) 0.036(4) 0.053(4) -0.008(3) -0.022(3) 0.004(3)
C82 0.024(3) 0.022(3) 0.028(3) -0.006(2) -0.005(2) 0.002(2)
N14 0.022(2) 0.011(2) 0.019(2) 0.0027(16) -0.0060(18) -0.0036(18)
O15 0.030(2) 0.051(3) 0.037(2) -0.025(2) -0.0013(18) -0.008(2)
O16 0.035(2) 0.035(2) 0.035(2) 0.0009(18) -0.0020(18) -0.0166(19)
O17 0.032(2) 0.045(2) 0.035(2) -0.0024(18) -0.0086(18) -0.014(2)
O18 0.031(2) 0.036(2) 0.038(2) 0.0038(18) -0.0174(18) -0.0033(19)
O19A 0.035(3) 0.019(3) 0.039(3) -0.007(2) -0.006(2) 0.001(2)
O19B 0.033(11) 0.043(11) 0.051(13) 0.012(9) -0.023(9) -0.025(9)
O20 0.038(3) 0.035(2) 0.039(2) -0.0088(18) -0.0068(18) -0.0036(19)
O21 0.044(3) 0.040(2) 0.031(2) 0.0003(18) -0.0113(18) -0.016(2)
O22 0.028(2) 0.045(3) 0.042(2) 0.0023(19) -0.0108(19) -0.0024(19)
O23 0.035(3) 0.040(2) 0.048(2) -0.0008(19) -0.006(2) -0.008(2)
O24 0.080(4) 0.076(4) 0.055(3) 0.003(3) -0.017(3) -0.029(3)
O25 0.049(3) 0.029(2) 0.049(3) -0.0035(19) -0.003(2) 0.003(2)
O26 0.057(4) 0.052(3) 0.156(6) -0.052(3) 0.054(4) -0.032(3)
O27 0.036(5) 0.066(6) 0.049(5) 0.018(5) -0.014(4) -0.016(5)
 
_geom_special_details
;
 All esds (except the esd in the dihedral angle between two l.s. planes)
 are estimated using the full covariance matrix.  The cell esds are taken
 into account individually in the estimation of esds in distances, angles
 and torsion angles; correlations between esds in cell parameters are only
 used when they are defined by crystal symmetry.  An approximate (isotropic)
 treatment of cell esds is used for estimating esds involving l.s. planes.
;
 
loop_
 _geom_bond_atom_site_label_1
 _geom_bond_atom_site_label_2
 _geom_bond_distance
 _geom_bond_site_symmetry_2
 _geom_bond_publ_flag
C1 C2 1.384(7) . ?
C1 C6 1.392(7) . ?
C1 C7 1.509(7) . ?
C2 C3 1.385(8) . ?
C2 H2 0.9500 . ?
C3 C4 1.371(8) . ?
C3 H3 0.9500 . ?
C4 C5 1.379(8) . ?
C4 H4 0.9500 . ?
C5 C6 1.373(7) . ?
C5 H5 0.9500 . ?
C6 H6 0.9500 . ?
C7 C8 1.539(7) . ?
C7 H7A 0.9900 . ?
C7 H7B 0.9900 . ?
C8 N1 1.487(6) . ?
C8 C9 1.523(7) . ?
C8 H8 1.0000 . ?
C9 O1 1.228(6) . ?
C9 N14 1.344(6) . ?
N1 H1A 0.88(6) . ?
N1 H1B 0.90(5) . ?
N1 H1C 0.94(7) . ?
C10 N14 1.477(6) . ?
C10 C12 1.520(7) . ?
C10 C11 1.525(7) . ?
C10 C13 1.543(7) . ?
C11 H11A 0.9800 . ?
C11 H11B 0.9800 . ?
C11 H11C 0.9800 . ?
C12 H12A 0.9800 . ?
C12 H12B 0.9800 . ?
C12 H12C 0.9800 . ?
C13 O2 1.236(5) . ?
C13 N2 1.328(6) . ?
N2 C14 1.468(6) . ?
N2 H2A 0.8800 . ?
C14 C15 1.522(7) . ?
C14 C19 1.526(7) . ?
C14 H14 1.0000 . ?
C15 C16 1.528(7) . ?
C15 H15A 0.9900 . ?
C15 H15B 0.9900 . ?
C16 C18 1.522(8) . ?
C16 C17 1.533(7) . ?
C16 H16 1.0000 . ?
C17 H17A 0.9800 . ?
C17 H17B 0.9800 . ?
C17 H17C 0.9800 . ?
C18 H18A 0.9800 . ?
C18 H18B 0.9800 . ?
C18 H18C 0.9800 . ?
C19 O3 1.240(6) . ?
C19 N3 1.340(6) . ?
N3 C20 1.457(6) . ?
N3 H3A 0.8800 . ?
C20 C21 1.525(7) . ?
C20 C22 1.525(7) . ?
C20 H20 1.0000 . ?
C21 H21A 0.9800 . ?
C21 H21B 0.9800 . ?
C21 H21C 0.9800 . ?
C22 O4 1.244(5) . ?
C22 N4 1.341(6) . ?
N4 C23 1.459(6) . ?
N4 H4A 0.8800 . ?
C23 C24 1.531(7) . ?
C23 C25 1.537(7) . ?
C23 C26 1.542(7) . ?
C24 H24A 0.9800 . ?
C24 H24B 0.9800 . ?
C24 H24C 0.9800 . ?
C25 H25A 0.9800 . ?
C25 H25B 0.9800 . ?
C25 H25C 0.9800 . ?
C26 O5 1.246(5) . ?
C26 N5 1.331(6) . ?
N5 C27 1.456(6) . ?
N5 H5A 0.8800 . ?
C27 C32 1.533(7) . ?
C27 C28 1.535(7) . ?
C27 H27 1.0000 . ?
C28 C29 1.518(7) . ?
C28 H28A 0.9900 . ?
C28 H28B 0.9900 . ?
C29 C30 1.497(8) . ?
C29 C31 1.533(8) . ?
C29 H29 1.0000 . ?
C30 H30A 0.9800 . ?
C30 H30B 0.9800 . ?
C30 H30C 0.9800 . ?
C31 H31A 0.9800 . ?
C31 H31B 0.9800 . ?
C31 H31C 0.9800 . ?
C32 O6 1.233(6) . ?
C32 N6 1.334(6) . ?
N6 C33 1.466(6) . ?
N6 H6A 0.8800 . ?
C33 C35 1.524(6) . ?
C33 C34 1.536(7) . ?
C33 H33 1.0000 . ?
C34 O8 1.235(6) . ?
C34 O7 1.272(6) . ?
C35 C36 1.519(7) . ?
C35 H35A 0.9900 . ?
C35 H35B 0.9900 . ?
C36 C37 1.387(7) . ?
C36 C40 1.391(7) . ?
C37 C38 1.387(8) . ?
C37 H37 0.9500 . ?
C38 C39 1.395(9) . ?
C38 H38 0.9500 . ?
C39 C41 1.379(9) . ?
C39 H39 0.9500 . ?
C40 C41 1.398(8) . ?
C40 H40 0.9500 . ?
C41 H41 0.9500 . ?
C42 C43 1.372(7) . ?
C42 C47 1.389(7) . ?
C42 C48 1.510(7) . ?
C43 C44 1.378(8) . ?
C43 H43 0.9500 . ?
C44 C45 1.382(8) . ?
C44 H44 0.9500 . ?
C45 C46 1.380(8) . ?
C45 H45 0.9500 . ?
C46 C47 1.387(8) . ?
C46 H46 0.9500 . ?
C47 H47 0.9500 . ?
C48 C49 1.552(7) . ?
C48 H48A 0.9900 . ?
C48 H48B 0.9900 . ?
C49 N7 1.496(6) . ?
C49 C50 1.518(7) . ?
C49 H49 1.0000 . ?
C50 O9 1.226(6) . ?
C50 N8 1.341(6) . ?
C51 N8 1.473(6) . ?
C51 C52 1.522(7) . ?
C51 C54 1.531(7) . ?
C51 C53 1.532(7) . ?
N7 H7C 0.86(5) . ?
N7 H7D 0.99(7) . ?
N7 H7E 0.78(7) . ?
N8 H8A 0.8800 . ?
C52 H52A 0.9800 . ?
C52 H52B 0.9800 . ?
C52 H52C 0.9800 . ?
C53 H53A 0.9800 . ?
C53 H53B 0.9800 . ?
C53 H53C 0.9800 . ?
O10 C54 1.236(6) . ?
N9 C54 1.339(6) . ?
N9 C55 1.463(6) . ?
N9 H9A 0.8800 . ?
C55 C56 1.514(7) . ?
C55 C60 1.529(7) . ?
C55 H55 1.0000 . ?
C56 C57 1.541(7) . ?
C56 H56A 0.9900 . ?
C56 H56B 0.9900 . ?
C57 C58 1.522(7) . ?
C57 C59 1.529(8) . ?
C57 H57 1.0000 . ?
C58 H58A 0.9800 . ?
C58 H58B 0.9800 . ?
C58 H58C 0.9800 . ?
C59 H59A 0.9800 . ?
C59 H59B 0.9800 . ?
C59 H59C 0.9800 . ?
C60 O11 1.232(6) . ?
C60 N10 1.336(6) . ?
N10 C62 1.453(6) . ?
N10 H10A 0.8800 . ?
N11 C61 1.337(6) . ?
N11 C64 1.470(6) . ?
N11 H11D 0.8800 . ?
C61 O12 1.244(6) . ?
C61 C62 1.528(7) . ?
C62 C63 1.521(7) . ?
C62 H62 1.0000 . ?
C63 H63A 0.9800 . ?
C63 H63B 0.9800 . ?
C63 H63C 0.9800 . ?
C64 C66 1.521(7) . ?
C64 C65 1.531(7) . ?
C64 C67 1.548(7) . ?
C65 H65A 0.9800 . ?
C65 H65B 0.9800 . ?
C65 H65C 0.9800 . ?
C66 H66A 0.9800 . ?
C66 H66B 0.9800 . ?
C66 H66C 0.9800 . ?
O13 C67 1.248(6) . ?
N12 C67 1.327(6) . ?
N12 C68 1.457(6) . ?
N12 H12D 0.8800 . ?
C68 C73 1.523(7) . ?
C68 C69 1.536(7) . ?
C68 H68 1.0000 . ?
C69 C70 1.528(8) . ?
C69 H69A 0.9900 . ?
C69 H69B 0.9900 . ?
C70 C72 1.511(9) . ?
C70 C71 1.516(8) . ?
C70 H70 1.0000 . ?
C71 H71A 0.9800 . ?
C71 H71B 0.9800 . ?
C71 H71C 0.9800 . ?
C72 H72A 0.9800 . ?
C72 H72B 0.9800 . ?
C72 H72C 0.9800 . ?
N13 C73 1.315(6) . ?
N13 C74 1.464(6) . ?
N13 H13A 0.8800 . ?
O14 C73 1.239(6) . ?
C74 C75 1.531(7) . ?
C74 C82 1.537(7) . ?
C74 H74 1.0000 . ?
C75 C76 1.513(7) . ?
C75 H75A 0.9900 . ?
C75 H75B 0.9900 . ?
C76 C77 1.385(7) . ?
C76 C81 1.386(8) . ?
C77 C78 1.391(8) . ?
C77 H77 0.9500 . ?
C78 C79 1.374(9) . ?
C78 H78 0.9500 . ?
C79 C80 1.388(9) . ?
C79 H79 0.9500 . ?
C80 C81 1.385(8) . ?
C80 H80 0.9500 . ?
C81 H81 0.9500 . ?
C82 O16 1.252(6) . ?
C82 O15 1.256(6) . ?
N14 H14A 0.8800 . ?
O19Bb O24 1.571(16) . ?
 
loop_
 _geom_angle_atom_site_label_1
 _geom_angle_atom_site_label_2
 _geom_angle_atom_site_label_3
 _geom_angle
 _geom_angle_site_symmetry_1
 _geom_angle_site_symmetry_3
 _geom_angle_publ_flag
C2 C1 C6 118.1(5) . . ?
C2 C1 C7 121.5(5) . . ?
C6 C1 C7 120.3(5) . . ?
C1 C2 C3 120.6(5) . . ?
C1 C2 H2 119.7 . . ?
C3 C2 H2 119.7 . . ?
C4 C3 C2 120.6(5) . . ?
C4 C3 H3 119.7 . . ?
C2 C3 H3 119.7 . . ?
C3 C4 C5 119.3(5) . . ?
C3 C4 H4 120.3 . . ?
C5 C4 H4 120.3 . . ?
C6 C5 C4 120.4(5) . . ?
C6 C5 H5 119.8 . . ?
C4 C5 H5 119.8 . . ?
C5 C6 C1 120.9(5) . . ?
C5 C6 H6 119.5 . . ?
C1 C6 H6 119.5 . . ?
C1 C7 C8 111.8(4) . . ?
C1 C7 H7A 109.3 . . ?
C8 C7 H7A 109.3 . . ?
C1 C7 H7B 109.3 . . ?
C8 C7 H7B 109.3 . . ?
H7A C7 H7B 107.9 . . ?
N1 C8 C9 111.1(4) . . ?
N1 C8 C7 110.3(4) . . ?
C9 C8 C7 112.4(4) . . ?
N1 C8 H8 107.6 . . ?
C9 C8 H8 107.6 . . ?
C7 C8 H8 107.6 . . ?
O1 C9 N14 123.1(5) . . ?
O1 C9 C8 119.7(4) . . ?
N14 C9 C8 117.2(4) . . ?
C8 N1 H1A 109(3) . . ?
C8 N1 H1B 108(3) . . ?
H1A N1 H1B 109(5) . . ?
C8 N1 H1C 109(4) . . ?
H1A N1 H1C 109(5) . . ?
H1B N1 H1C 112(5) . . ?
N14 C10 C12 110.0(4) . . ?
N14 C10 C11 107.7(4) . . ?
C12 C10 C11 110.1(4) . . ?
N14 C10 C13 109.9(4) . . ?
C12 C10 C13 111.0(4) . . ?
C11 C10 C13 108.1(4) . . ?
C10 C11 H11A 109.5 . . ?
C10 C11 H11B 109.5 . . ?
H11A C11 H11B 109.5 . . ?
C10 C11 H11C 109.5 . . ?
H11A C11 H11C 109.5 . . ?
H11B C11 H11C 109.5 . . ?
C10 C12 H12A 109.5 . . ?
C10 C12 H12B 109.5 . . ?
H12A C12 H12B 109.5 . . ?
C10 C12 H12C 109.5 . . ?
H12A C12 H12C 109.5 . . ?
H12B C12 H12C 109.5 . . ?
O2 C13 N2 122.5(4) . . ?
O2 C13 C10 120.2(4) . . ?
N2 C13 C10 117.1(4) . . ?
C13 N2 C14 120.7(4) . . ?
C13 N2 H2A 119.7 . . ?
C14 N2 H2A 119.7 . . ?
N2 C14 C15 109.9(4) . . ?
N2 C14 C19 110.9(4) . . ?
C15 C14 C19 112.9(4) . . ?
N2 C14 H14 107.6 . . ?
C15 C14 H14 107.6 . . ?
C19 C14 H14 107.6 . . ?
C14 C15 C16 115.8(4) . . ?
C14 C15 H15A 108.3 . . ?
C16 C15 H15A 108.3 . . ?
C14 C15 H15B 108.3 . . ?
C16 C15 H15B 108.3 . . ?
H15A C15 H15B 107.4 . . ?
C18 C16 C15 112.8(4) . . ?
C18 C16 C17 109.6(5) . . ?
C15 C16 C17 109.0(4) . . ?
C18 C16 H16 108.5 . . ?
C15 C16 H16 108.5 . . ?
C17 C16 H16 108.5 . . ?
C16 C17 H17A 109.5 . . ?
C16 C17 H17B 109.5 . . ?
H17A C17 H17B 109.5 . . ?
C16 C17 H17C 109.5 . . ?
H17A C17 H17C 109.5 . . ?
H17B C17 H17C 109.5 . . ?
C16 C18 H18A 109.5 . . ?
C16 C18 H18B 109.5 . . ?
H18A C18 H18B 109.5 . . ?
C16 C18 H18C 109.5 . . ?
H18A C18 H18C 109.5 . . ?
H18B C18 H18C 109.5 . . ?
O3 C19 N3 121.7(5) . . ?
O3 C19 C14 120.3(4) . . ?
N3 C19 C14 118.0(4) . . ?
C19 N3 C20 119.7(4) . . ?
C19 N3 H3A 120.1 . . ?
C20 N3 H3A 120.1 . . ?
N3 C20 C21 109.9(4) . . ?
N3 C20 C22 111.3(4) . . ?
C21 C20 C22 109.1(4) . . ?
N3 C20 H20 108.8 . . ?
C21 C20 H20 108.8 . . ?
C22 C20 H20 108.8 . . ?
C20 C21 H21A 109.5 . . ?
C20 C21 H21B 109.5 . . ?
H21A C21 H21B 109.5 . . ?
C20 C21 H21C 109.5 . . ?
H21A C21 H21C 109.5 . . ?
H21B C21 H21C 109.5 . . ?
O4 C22 N4 122.6(4) . . ?
O4 C22 C20 120.8(4) . . ?
N4 C22 C20 116.6(4) . . ?
C22 N4 C23 123.7(4) . . ?
C22 N4 H4A 118.1 . . ?
C23 N4 H4A 118.1 . . ?
N4 C23 C24 111.1(4) . . ?
N4 C23 C25 107.7(4) . . ?
C24 C23 C25 109.7(4) . . ?
N4 C23 C26 110.3(4) . . ?
C24 C23 C26 111.2(4) . . ?
C25 C23 C26 106.8(4) . . ?
C23 C24 H24A 109.5 . . ?
C23 C24 H24B 109.5 . . ?
H24A C24 H24B 109.5 . . ?
C23 C24 H24C 109.5 . . ?
H24A C24 H24C 109.5 . . ?
H24B C24 H24C 109.5 . . ?
C23 C25 H25A 109.5 . . ?
C23 C25 H25B 109.5 . . ?
H25A C25 H25B 109.5 . . ?
C23 C25 H25C 109.5 . . ?
H25A C25 H25C 109.5 . . ?
H25B C25 H25C 109.5 . . ?
O5 C26 N5 123.1(4) . . ?
O5 C26 C23 120.0(4) . . ?
N5 C26 C23 116.7(4) . . ?
C26 N5 C27 122.5(4) . . ?
C26 N5 H5A 118.8 . . ?
C27 N5 H5A 118.8 . . ?
N5 C27 C32 114.5(4) . . ?
N5 C27 C28 110.4(4) . . ?
C32 C27 C28 109.9(4) . . ?
N5 C27 H27 107.2 . . ?
C32 C27 H27 107.2 . . ?
C28 C27 H27 107.2 . . ?
C29 C28 C27 113.9(4) . . ?
C29 C28 H28A 108.8 . . ?
C27 C28 H28A 108.8 . . ?
C29 C28 H28B 108.8 . . ?
C27 C28 H28B 108.8 . . ?
H28A C28 H28B 107.7 . . ?
C30 C29 C28 113.6(5) . . ?
C30 C29 C31 110.3(5) . . ?
C28 C29 C31 109.1(5) . . ?
C30 C29 H29 107.9 . . ?
C28 C29 H29 107.9 . . ?
C31 C29 H29 107.9 . . ?
C29 C30 H30A 109.5 . . ?
C29 C30 H30B 109.5 . . ?
H30A C30 H30B 109.5 . . ?
C29 C30 H30C 109.5 . . ?
H30A C30 H30C 109.5 . . ?
H30B C30 H30C 109.5 . . ?
C29 C31 H31A 109.5 . . ?
C29 C31 H31B 109.5 . . ?
H31A C31 H31B 109.5 . . ?
C29 C31 H31C 109.5 . . ?
H31A C31 H31C 109.5 . . ?
H31B C31 H31C 109.5 . . ?
O6 C32 N6 123.2(4) . . ?
O6 C32 C27 118.8(4) . . ?
N6 C32 C27 118.0(4) . . ?
C32 N6 C33 122.7(4) . . ?
C32 N6 H6A 118.6 . . ?
C33 N6 H6A 118.6 . . ?
N6 C33 C35 110.3(4) . . ?
N6 C33 C34 108.2(4) . . ?
C35 C33 C34 114.7(4) . . ?
N6 C33 H33 107.8 . . ?
C35 C33 H33 107.8 . . ?
C34 C33 H33 107.8 . . ?
O8 C34 O7 123.5(5) . . ?
O8 C34 C33 120.5(4) . . ?
O7 C34 C33 115.9(4) . . ?
C36 C35 C33 112.6(4) . . ?
C36 C35 H35A 109.1 . . ?
C33 C35 H35A 109.1 . . ?
C36 C35 H35B 109.1 . . ?
C33 C35 H35B 109.1 . . ?
H35A C35 H35B 107.8 . . ?
C37 C36 C40 118.9(5) . . ?
C37 C36 C35 121.4(5) . . ?
C40 C36 C35 119.6(5) . . ?
C36 C37 C38 120.1(5) . . ?
C36 C37 H37 120.0 . . ?
C38 C37 H37 120.0 . . ?
C37 C38 C39 120.9(5) . . ?
C37 C38 H38 119.6 . . ?
C39 C38 H38 119.6 . . ?
C41 C39 C38 119.4(6) . . ?
C41 C39 H39 120.3 . . ?
C38 C39 H39 120.3 . . ?
C36 C40 C41 121.1(5) . . ?
C36 C40 H40 119.5 . . ?
C41 C40 H40 119.5 . . ?
C39 C41 C40 119.6(6) . . ?
C39 C41 H41 120.2 . . ?
C40 C41 H41 120.2 . . ?
C43 C42 C47 118.2(5) . . ?
C43 C42 C48 121.5(5) . . ?
C47 C42 C48 120.1(5) . . ?
C42 C43 C44 121.4(5) . . ?
C42 C43 H43 119.3 . . ?
C44 C43 H43 119.3 . . ?
C43 C44 C45 120.0(5) . . ?
C43 C44 H44 120.0 . . ?
C45 C44 H44 120.0 . . ?
C46 C45 C44 119.6(5) . . ?
C46 C45 H45 120.2 . . ?
C44 C45 H45 120.2 . . ?
C45 C46 C47 119.6(5) . . ?
C45 C46 H46 120.2 . . ?
C47 C46 H46 120.2 . . ?
C46 C47 C42 121.0(5) . . ?
C46 C47 H47 119.5 . . ?
C42 C47 H47 119.5 . . ?
C42 C48 C49 110.2(4) . . ?
C42 C48 H48A 109.6 . . ?
C49 C48 H48A 109.6 . . ?
C42 C48 H48B 109.6 . . ?
C49 C48 H48B 109.6 . . ?
H48A C48 H48B 108.1 . . ?
N7 C49 C50 112.7(4) . . ?
N7 C49 C48 108.9(4) . . ?
C50 C49 C48 111.9(4) . . ?
N7 C49 H49 107.7 . . ?
C50 C49 H49 107.7 . . ?
C48 C49 H49 107.7 . . ?
O9 C50 N8 123.4(5) . . ?
O9 C50 C49 119.3(4) . . ?
N8 C50 C49 117.3(4) . . ?
N8 C51 C52 109.6(4) . . ?
N8 C51 C54 109.2(4) . . ?
C52 C51 C54 111.7(4) . . ?
N8 C51 C53 107.7(4) . . ?
C52 C51 C53 110.5(4) . . ?
C54 C51 C53 108.0(4) . . ?
C49 N7 H7C 109(3) . . ?
C49 N7 H7D 111(4) . . ?
H7C N7 H7D 105(5) . . ?
C49 N7 H7E 112(5) . . ?
H7C N7 H7E 113(6) . . ?
H7D N7 H7E 107(6) . . ?
C50 N8 C51 120.2(4) . . ?
C50 N8 H8A 119.9 . . ?
C51 N8 H8A 119.9 . . ?
C51 C52 H52A 109.5 . . ?
C51 C52 H52B 109.5 . . ?
H52A C52 H52B 109.5 . . ?
C51 C52 H52C 109.5 . . ?
H52A C52 H52C 109.5 . . ?
H52B C52 H52C 109.5 . . ?
C51 C53 H53A 109.5 . . ?
C51 C53 H53B 109.5 . . ?
H53A C53 H53B 109.5 . . ?
C51 C53 H53C 109.5 . . ?
H53A C53 H53C 109.5 . . ?
H53B C53 H53C 109.5 . . ?
C54 N9 C55 120.3(4) . . ?
C54 N9 H9A 119.9 . . ?
C55 N9 H9A 119.9 . . ?
O10 C54 N9 121.4(5) . . ?
O10 C54 C51 121.9(4) . . ?
N9 C54 C51 116.6(4) . . ?
N9 C55 C56 111.3(4) . . ?
N9 C55 C60 112.3(4) . . ?
C56 C55 C60 111.8(4) . . ?
N9 C55 H55 107.0 . . ?
C56 C55 H55 107.0 . . ?
C60 C55 H55 107.0 . . ?
C55 C56 C57 113.7(4) . . ?
C55 C56 H56A 108.8 . . ?
C57 C56 H56A 108.8 . . ?
C55 C56 H56B 108.8 . . ?
C57 C56 H56B 108.8 . . ?
H56A C56 H56B 107.7 . . ?
C58 C57 C59 110.3(5) . . ?
C58 C57 C56 109.4(4) . . ?
C59 C57 C56 111.7(5) . . ?
C58 C57 H57 108.4 . . ?
C59 C57 H57 108.4 . . ?
C56 C57 H57 108.4 . . ?
C57 C58 H58A 109.5 . . ?
C57 C58 H58B 109.5 . . ?
H58A C58 H58B 109.5 . . ?
C57 C58 H58C 109.5 . . ?
H58A C58 H58C 109.5 . . ?
H58B C58 H58C 109.5 . . ?
C57 C59 H59A 109.5 . . ?
C57 C59 H59B 109.5 . . ?
H59A C59 H59B 109.5 . . ?
C57 C59 H59C 109.5 . . ?
H59A C59 H59C 109.5 . . ?
H59B C59 H59C 109.5 . . ?
O11 C60 N10 122.2(5) . . ?
O11 C60 C55 120.0(4) . . ?
N10 C60 C55 117.8(4) . . ?
C60 N10 C62 118.8(4) . . ?
C60 N10 H10A 120.6 . . ?
C62 N10 H10A 120.6 . . ?
C61 N11 C64 120.9(4) . . ?
C61 N11 H11D 119.6 . . ?
C64 N11 H11D 119.6 . . ?
O12 C61 N11 122.4(4) . . ?
O12 C61 C62 121.0(4) . . ?
N11 C61 C62 116.5(4) . . ?
N10 C62 C63 111.6(4) . . ?
N10 C62 C61 110.1(4) . . ?
C63 C62 C61 109.9(4) . . ?
N10 C62 H62 108.4 . . ?
C63 C62 H62 108.4 . . ?
C61 C62 H62 108.4 . . ?
C62 C63 H63A 109.5 . . ?
C62 C63 H63B 109.5 . . ?
H63A C63 H63B 109.5 . . ?
C62 C63 H63C 109.5 . . ?
H63A C63 H63C 109.5 . . ?
H63B C63 H63C 109.5 . . ?
N11 C64 C66 110.4(4) . . ?
N11 C64 C65 108.2(4) . . ?
C66 C64 C65 110.6(4) . . ?
N11 C64 C67 107.9(4) . . ?
C66 C64 C67 111.4(4) . . ?
C65 C64 C67 108.3(4) . . ?
C64 C65 H65A 109.5 . . ?
C64 C65 H65B 109.5 . . ?
H65A C65 H65B 109.5 . . ?
C64 C65 H65C 109.5 . . ?
H65A C65 H65C 109.5 . . ?
H65B C65 H65C 109.5 . . ?
C64 C66 H66A 109.5 . . ?
C64 C66 H66B 109.5 . . ?
H66A C66 H66B 109.5 . . ?
C64 C66 H66C 109.5 . . ?
H66A C66 H66C 109.5 . . ?
H66B C66 H66C 109.5 . . ?
C67 N12 C68 124.7(4) . . ?
C67 N12 H12D 117.6 . . ?
C68 N12 H12D 117.6 . . ?
O13 C67 N12 122.7(4) . . ?
O13 C67 C64 120.8(4) . . ?
N12 C67 C64 116.4(4) . . ?
N12 C68 C73 116.1(4) . . ?
N12 C68 C69 108.5(4) . . ?
C73 C68 C69 109.0(4) . . ?
N12 C68 H68 107.6 . . ?
C73 C68 H68 107.6 . . ?
C69 C68 H68 107.6 . . ?
C70 C69 C68 114.6(4) . . ?
C70 C69 H69A 108.6 . . ?
C68 C69 H69A 108.6 . . ?
C70 C69 H69B 108.6 . . ?
C68 C69 H69B 108.6 . . ?
H69A C69 H69B 107.6 . . ?
C72 C70 C71 111.6(5) . . ?
C72 C70 C69 111.5(5) . . ?
C71 C70 C69 109.3(5) . . ?
C72 C70 H70 108.1 . . ?
C71 C70 H70 108.1 . . ?
C69 C70 H70 108.1 . . ?
C70 C71 H71A 109.5 . . ?
C70 C71 H71B 109.5 . . ?
H71A C71 H71B 109.5 . . ?
C70 C71 H71C 109.5 . . ?
H71A C71 H71C 109.5 . . ?
H71B C71 H71C 109.5 . . ?
C70 C72 H72A 109.5 . . ?
C70 C72 H72B 109.5 . . ?
H72A C72 H72B 109.5 . . ?
C70 C72 H72C 109.5 . . ?
H72A C72 H72C 109.5 . . ?
H72B C72 H72C 109.5 . . ?
C73 N13 C74 121.8(4) . . ?
C73 N13 H13A 119.1 . . ?
C74 N13 H13A 119.1 . . ?
O14 C73 N13 123.1(5) . . ?
O14 C73 C68 118.1(4) . . ?
N13 C73 C68 118.7(4) . . ?
N13 C74 C75 110.4(4) . . ?
N13 C74 C82 111.8(4) . . ?
C75 C74 C82 112.8(4) . . ?
N13 C74 H74 107.2 . . ?
C75 C74 H74 107.2 . . ?
C82 C74 H74 107.2 . . ?
C76 C75 C74 114.4(4) . . ?
C76 C75 H75A 108.6 . . ?
C74 C75 H75A 108.6 . . ?
C76 C75 H75B 108.6 . . ?
C74 C75 H75B 108.6 . . ?
H75A C75 H75B 107.6 . . ?
C77 C76 C81 117.8(5) . . ?
C77 C76 C75 120.6(5) . . ?
C81 C76 C75 121.5(5) . . ?
C76 C77 C78 120.9(5) . . ?
C76 C77 H77 119.5 . . ?
C78 C77 H77 119.5 . . ?
C79 C78 C77 121.0(6) . . ?
C79 C78 H78 119.5 . . ?
C77 C78 H78 119.5 . . ?
C78 C79 C80 118.5(6) . . ?
C78 C79 H79 120.8 . . ?
C80 C79 H79 120.8 . . ?
C81 C80 C79 120.6(6) . . ?
C81 C80 H80 119.7 . . ?
C79 C80 H80 119.7 . . ?
C80 C81 C76 121.2(6) . . ?
C80 C81 H81 119.4 . . ?
C76 C81 H81 119.4 . . ?
O16 C82 O15 124.6(5) . . ?
O16 C82 C74 117.4(5) . . ?
O15 C82 C74 117.8(5) . . ?
C9 N14 C10 121.9(4) . . ?
C9 N14 H14A 119.1 . . ?
C10 N14 H14A 119.1 . . ?
 
loop_
 _geom_torsion_atom_site_label_1
 _geom_torsion_atom_site_label_2
 _geom_torsion_atom_site_label_3
 _geom_torsion_atom_site_label_4
 _geom_torsion
 _geom_torsion_site_symmetry_1
 _geom_torsion_site_symmetry_2
 _geom_torsion_site_symmetry_3
 _geom_torsion_site_symmetry_4
 _geom_torsion_publ_flag
C6 C1 C2 C3 -0.9(7) . . . . ?
C7 C1 C2 C3 176.8(5) . . . . ?
C1 C2 C3 C4 -0.4(8) . . . . ?
C2 C3 C4 C5 1.2(9) . . . . ?
C3 C4 C5 C6 -0.7(9) . . . . ?
C4 C5 C6 C1 -0.6(8) . . . . ?
C2 C1 C6 C5 1.4(8) . . . . ?
C7 C1 C6 C5 -176.3(5) . . . . ?
C2 C1 C7 C8 -93.3(6) . . . . ?
C6 C1 C7 C8 84.4(6) . . . . ?
C1 C7 C8 N1 -174.6(4) . . . . ?
C1 C7 C8 C9 60.8(5) . . . . ?
N1 C8 C9 O1 139.5(5) . . . . ?
C7 C8 C9 O1 -96.4(5) . . . . ?
N1 C8 C9 N14 -42.8(6) . . . . ?
C7 C8 C9 N14 81.4(5) . . . . ?
N14 C10 C13 O2 140.2(5) . . . . ?
C12 C10 C13 O2 18.3(7) . . . . ?
C11 C10 C13 O2 -102.6(5) . . . . ?
N14 C10 C13 N2 -46.2(6) . . . . ?
C12 C10 C13 N2 -168.1(4) . . . . ?
C11 C10 C13 N2 71.0(5) . . . . ?
O2 C13 N2 C14 -1.4(7) . . . . ?
C10 C13 N2 C14 -174.8(4) . . . . ?
C13 N2 C14 C15 152.8(4) . . . . ?
C13 N2 C14 C19 -81.7(5) . . . . ?
N2 C14 C15 C16 -171.6(4) . . . . ?
C19 C14 C15 C16 64.0(6) . . . . ?
C14 C15 C16 C18 55.0(6) . . . . ?
C14 C15 C16 C17 176.9(4) . . . . ?
N2 C14 C19 O3 136.8(4) . . . . ?
C15 C14 C19 O3 -99.3(5) . . . . ?
N2 C14 C19 N3 -42.2(6) . . . . ?
C15 C14 C19 N3 81.6(5) . . . . ?
O3 C19 N3 C20 -0.3(7) . . . . ?
C14 C19 N3 C20 178.8(4) . . . . ?
C19 N3 C20 C21 -175.1(4) . . . . ?
C19 N3 C20 C22 -54.1(6) . . . . ?
N3 C20 C22 O4 142.3(5) . . . . ?
C21 C20 C22 O4 -96.3(5) . . . . ?
N3 C20 C22 N4 -38.8(6) . . . . ?
C21 C20 C22 N4 82.6(5) . . . . ?
O4 C22 N4 C23 1.1(7) . . . . ?
C20 C22 N4 C23 -177.7(4) . . . . ?
C22 N4 C23 C24 69.5(6) . . . . ?
C22 N4 C23 C25 -170.4(4) . . . . ?
C22 N4 C23 C26 -54.2(6) . . . . ?
N4 C23 C26 O5 155.4(4) . . . . ?
C24 C23 C26 O5 31.7(6) . . . . ?
C25 C23 C26 O5 -87.9(5) . . . . ?
N4 C23 C26 N5 -29.8(5) . . . . ?
C24 C23 C26 N5 -153.5(4) . . . . ?
C25 C23 C26 N5 86.9(5) . . . . ?
O5 C26 N5 C27 1.7(7) . . . . ?
C23 C26 N5 C27 -172.8(4) . . . . ?
C26 N5 C27 C32 -85.8(5) . . . . ?
C26 N5 C27 C28 149.6(4) . . . . ?
N5 C27 C28 C29 -57.2(5) . . . . ?
C32 C27 C28 C29 175.6(4) . . . . ?
C27 C28 C29 C30 -55.2(6) . . . . ?
C27 C28 C29 C31 -178.7(5) . . . . ?
N5 C27 C32 O6 177.0(4) . . . . ?
C28 C27 C32 O6 -58.1(6) . . . . ?
N5 C27 C32 N6 -3.0(6) . . . . ?
C28 C27 C32 N6 121.9(5) . . . . ?
O6 C32 N6 C33 -2.4(7) . . . . ?
C27 C32 N6 C33 177.6(4) . . . . ?
C32 N6 C33 C35 131.6(5) . . . . ?
C32 N6 C33 C34 -102.2(5) . . . . ?
N6 C33 C34 O8 -117.5(5) . . . . ?
C35 C33 C34 O8 6.1(7) . . . . ?
N6 C33 C34 O7 58.4(5) . . . . ?
C35 C33 C34 O7 -178.0(4) . . . . ?
N6 C33 C35 C36 -73.2(5) . . . . ?
C34 C33 C35 C36 164.3(4) . . . . ?
C33 C35 C36 C37 83.2(6) . . . . ?
C33 C35 C36 C40 -94.1(5) . . . . ?
C40 C36 C37 C38 -0.9(8) . . . . ?
C35 C36 C37 C38 -178.2(5) . . . . ?
C36 C37 C38 C39 0.2(9) . . . . ?
C37 C38 C39 C41 0.4(9) . . . . ?
C37 C36 C40 C41 1.0(8) . . . . ?
C35 C36 C40 C41 178.4(5) . . . . ?
C38 C39 C41 C40 -0.3(9) . . . . ?
C36 C40 C41 C39 -0.4(9) . . . . ?
C47 C42 C43 C44 3.5(8) . . . . ?
C48 C42 C43 C44 -172.9(5) . . . . ?
C42 C43 C44 C45 -1.9(8) . . . . ?
C43 C44 C45 C46 -1.4(8) . . . . ?
C44 C45 C46 C47 2.9(8) . . . . ?
C45 C46 C47 C42 -1.2(8) . . . . ?
C43 C42 C47 C46 -1.9(8) . . . . ?
C48 C42 C47 C46 174.5(5) . . . . ?
C43 C42 C48 C49 69.1(6) . . . . ?
C47 C42 C48 C49 -107.2(5) . . . . ?
C42 C48 C49 N7 178.9(4) . . . . ?
C42 C48 C49 C50 53.7(6) . . . . ?
N7 C49 C50 O9 150.2(4) . . . . ?
C48 C49 C50 O9 -86.7(5) . . . . ?
N7 C49 C50 N8 -31.1(6) . . . . ?
C48 C49 C50 N8 91.9(5) . . . . ?
O9 C50 N8 C51 3.4(7) . . . . ?
C49 C50 N8 C51 -175.2(4) . . . . ?
C52 C51 N8 C50 70.5(5) . . . . ?
C54 C51 N8 C50 -52.2(5) . . . . ?
C53 C51 N8 C50 -169.3(4) . . . . ?
C55 N9 C54 O10 1.7(7) . . . . ?
C55 N9 C54 C51 -174.9(4) . . . . ?
N8 C51 C54 O10 139.7(4) . . . . ?
C52 C51 C54 O10 18.2(6) . . . . ?
C53 C51 C54 O10 -103.5(5) . . . . ?
N8 C51 C54 N9 -43.7(6) . . . . ?
C52 C51 C54 N9 -165.2(4) . . . . ?
C53 C51 C54 N9 73.1(5) . . . . ?
C54 N9 C55 C56 164.0(4) . . . . ?
C54 N9 C55 C60 -69.9(6) . . . . ?
N9 C55 C56 C57 -60.3(6) . . . . ?
C60 C55 C56 C57 173.3(4) . . . . ?
C55 C56 C57 C58 -173.1(4) . . . . ?
C55 C56 C57 C59 -50.7(6) . . . . ?
N9 C55 C60 O11 137.0(4) . . . . ?
C56 C55 C60 O11 -97.2(5) . . . . ?
N9 C55 C60 N10 -42.4(6) . . . . ?
C56 C55 C60 N10 83.5(5) . . . . ?
O11 C60 N10 C62 -1.5(7) . . . . ?
C55 C60 N10 C62 177.9(4) . . . . ?
C64 N11 C61 O12 -1.2(7) . . . . ?
C64 N11 C61 C62 -177.4(4) . . . . ?
C60 N10 C62 C63 -178.4(4) . . . . ?
C60 N10 C62 C61 -56.1(6) . . . . ?
O12 C61 C62 N10 140.1(5) . . . . ?
N11 C61 C62 N10 -43.7(6) . . . . ?
O12 C61 C62 C63 -96.7(6) . . . . ?
N11 C61 C62 C63 79.6(5) . . . . ?
C61 N11 C64 C66 69.3(5) . . . . ?
C61 N11 C64 C65 -169.6(4) . . . . ?
C61 N11 C64 C67 -52.7(5) . . . . ?
C68 N12 C67 O13 6.0(7) . . . . ?
C68 N12 C67 C64 -169.9(4) . . . . ?
N11 C64 C67 O13 139.3(4) . . . . ?
C66 C64 C67 O13 18.0(6) . . . . ?
C65 C64 C67 O13 -103.8(5) . . . . ?
N11 C64 C67 N12 -44.7(5) . . . . ?
C66 C64 C67 N12 -166.0(4) . . . . ?
C65 C64 C67 N12 72.1(5) . . . . ?
C67 N12 C68 C73 -87.4(5) . . . . ?
C67 N12 C68 C69 149.5(4) . . . . ?
N12 C68 C69 C70 -65.5(6) . . . . ?
C73 C68 C69 C70 167.1(5) . . . . ?
C68 C69 C70 C72 -69.3(6) . . . . ?
C68 C69 C70 C71 166.9(5) . . . . ?
C74 N13 C73 O14 -4.4(7) . . . . ?
C74 N13 C73 C68 179.4(4) . . . . ?
N12 C68 C73 O14 159.0(4) . . . . ?
C69 C68 C73 O14 -78.1(5) . . . . ?
N12 C68 C73 N13 -24.7(6) . . . . ?
C69 C68 C73 N13 98.3(5) . . . . ?
C73 N13 C74 C75 146.4(5) . . . . ?
C73 N13 C74 C82 -87.2(6) . . . . ?
N13 C74 C75 C76 -74.6(5) . . . . ?
C82 C74 C75 C76 159.6(4) . . . . ?
C74 C75 C76 C77 132.0(5) . . . . ?
C74 C75 C76 C81 -52.4(6) . . . . ?
C81 C76 C77 C78 0.4(8) . . . . ?
C75 C76 C77 C78 176.1(5) . . . . ?
C76 C77 C78 C79 0.1(8) . . . . ?
C77 C78 C79 C80 -0.7(9) . . . . ?
C78 C79 C80 C81 0.8(10) . . . . ?
C79 C80 C81 C76 -0.3(10) . . . . ?
C77 C76 C81 C80 -0.2(8) . . . . ?
C75 C76 C81 C80 -176.0(5) . . . . ?
N13 C74 C82 O16 -163.1(4) . . . . ?
C75 C74 C82 O16 -38.1(7) . . . . ?
N13 C74 C82 O15 20.3(7) . . . . ?
C75 C74 C82 O15 145.4(5) . . . . ?
O1 C9 N14 C10 6.7(7) . . . . ?
C8 C9 N14 C10 -171.0(4) . . . . ?
C12 C10 N14 C9 68.9(6) . . . . ?
C11 C10 N14 C9 -171.1(4) . . . . ?
C13 C10 N14 C9 -53.6(6) . . . . ?
 
loop_
 _geom_hbond_atom_site_label_D 
 _geom_hbond_atom_site_label_H 
 _geom_hbond_atom_site_label_A 
 _geom_hbond_distance_DH 
 _geom_hbond_distance_HA 
 _geom_hbond_distance_DA 
 _geom_hbond_angle_DHA 
 _geom_hbond_site_symmetry_A 
N1 H1A O5_$1  0.88(6) 1.97(6) 2.824(6) 163(5) 1_545
N1 H1B O7_$1  0.90(5) 1.87(6) 2.746(6) 164(4) 1_545
N1 H1C O18_$1  0.94(7) 1.75(7) 2.690(6) 172(6) 1_545
C12 H12A O1  0.98 2.59 3.151(6) 116.2 .
C15 H15B O6_$1  0.99 2.60 3.292(6) 127.4 1_545
C21 H21A O23_$2  0.98 2.64 3.273(7) 122.2 1_546
N4 H4A O1  0.88 2.16 2.992(5) 158.4 .
C24 H24A O4  0.98 2.60 3.164(6) 116.8 .
N5 H5A O3  0.88 2.09 2.899(5) 151.9 .
N6 H6A O4  0.88 2.19 3.055(5) 167.9 .
C49 H49 O22  1.00 2.51 3.072(6) 115.5 .
C49 H49 O25  1.00 2.64 3.451(6) 138.3 .
N7 H7C O15_$3  0.86(5) 1.92(6) 2.778(7) 171(5) 1_455
N7 H7D O13_$3  0.99(7) 1.95(7) 2.919(6) 164(5) 1_455
N7 H7E O19Aa_$3  0.78(7) 1.95(8) 2.718(7) 166(7) 1_455
N7 H7E O19Bb_$3  0.78(7) 2.21(7) 2.900(16) 147(7) 1_455
C52 H52A O9  0.98 2.55 3.105(6) 115.8 .
C53 H53C O14_$3  0.98 2.40 3.333(6) 159.2 1_455
N10 H10A O22  0.88 2.01 2.831(6) 154.2 .
N11 H11D O9  0.88 2.25 3.117(5) 167.3 .
C65 H65C O10  0.98 2.45 3.348(6) 151.8 .
C66 H66A O12  0.98 2.47 3.052(6) 117.8 .
N12 H12D O11  0.88 2.41 3.017(5) 126.5 .
N13 H13A O11  0.88 2.08 2.864(6) 148.2 .
 
_refine_diff_density_max    0.594
_refine_diff_density_min   -0.567
_refine_diff_density_rms    0.054

_shelx_res_file
;
TITL heptapeptide in P1
 shimon34cif.res created by SHELXL-2016/4 at 13:09:08 on 30-Oct-2016
CELL 0.71073 11.0081 11.0439 20.1735 81.370 78.531 80.367
ZERR 1.00 0.0010 0.0011 0.0020 0.006 0.005 0.006
LATT -1
SFAC C  H  N  O
UNIT 82  145  14  26.5
L.S. 12
ACTA
BOND $H
FMAP 2
omit -2 0 -1
omit -7 -2 -4
omit 1 -1 -7
omit 3 3 5
omit -3 -3 -5
omit 1 -1 2
omit -2 -1 -1
PLAN 20
conf
wpdb -2
REM Instructions for potential hydrogen bonds
EQIV $1 x, y-1, z
HTAB N1 O5_$1
HTAB N1 O7_$1
HTAB N1 O18_$1
HTAB C12 O1
HTAB N2 O7_$1
HTAB C15 O6_$1
HTAB N3 O7_$1
EQIV $2 x, y-1, z+1
HTAB C21 O23_$2
HTAB N4 O1
HTAB C24 O4
HTAB N5 O3
HTAB N6 O4
HTAB C49 O22
HTAB C49 O25
EQIV $3 x-1, y, z
HTAB N7 O15_$3
HTAB N7 O13_$3
HTAB N7 O19A_$3
HTAB N7 O19B_$3
HTAB N8 O13_$3
HTAB C52 O9
HTAB C53 O14_$3
HTAB N9 O15_$3
HTAB N10 O22
HTAB N11 O9
HTAB C65 O10
HTAB C66 O12
HTAB N12 O11
HTAB N13 O11
HTAB N14 O5_$1

shel 8.0 0.82
rem gazit group
size 0.15 0.02 0.02
TEMP -173.000
rem **********************************
rem solvent

WGHT    0.056400    0.239000
FVAR       0.23643   0.76142   1.01753
C1    1    0.545259   -0.070596    0.751893    11.00000    0.01128    0.02303 =
         0.02562   -0.00749    0.00247   -0.00060
C2    1    0.519498   -0.002238    0.691719    11.00000    0.01475    0.03610 =
         0.02282   -0.00622   -0.00327   -0.00076
AFIX  43
H2    2    0.461610   -0.026269    0.668736    11.00000   -1.20000
AFIX   0
C3    1    0.577315    0.100897    0.664676    11.00000    0.02293    0.04169 =
         0.03004    0.00343    0.00269   -0.00372
AFIX  43
H3    2    0.559115    0.146662    0.623170    11.00000   -1.20000
AFIX   0
C4    1    0.660569    0.137540    0.697259    11.00000    0.02122    0.03155 =
         0.04167   -0.00028    0.00243   -0.01172
AFIX  43
H4    2    0.698864    0.209217    0.678991    11.00000   -1.20000
AFIX   0
C5    1    0.688141    0.069255    0.756836    11.00000    0.02849    0.03661 =
         0.03842   -0.00384   -0.00649   -0.01297
AFIX  43
H5    2    0.746407    0.093564    0.779457    11.00000   -1.20000
AFIX   0
C6    1    0.631895   -0.033666    0.783667    11.00000    0.01851    0.02948 =
         0.02867    0.00218   -0.00679   -0.00186
AFIX  43
H6    2    0.652393   -0.080334    0.824494    11.00000   -1.20000
AFIX   0
C7    1    0.478478   -0.179374    0.784163    11.00000    0.01920    0.01628 =
         0.02956   -0.00405   -0.00152    0.00095
AFIX  23
H7A   2    0.536851   -0.243263    0.806410    11.00000   -1.20000
H7B   2    0.452464   -0.216049    0.748257    11.00000   -1.20000
AFIX   0
C8    1    0.362415   -0.141301    0.837314    11.00000    0.01891    0.01435 =
         0.02407   -0.00483   -0.00043   -0.00386
AFIX  13
H8    2    0.390954   -0.102704    0.872246    11.00000   -1.20000
AFIX   0
C9    1    0.265915   -0.045885    0.806413    11.00000    0.01828    0.01927 =
         0.01586   -0.00121    0.00226   -0.00539
N1    3    0.306084   -0.252231    0.872656    11.00000    0.01927    0.01788 =
         0.02554   -0.00012   -0.00301   -0.00417

H1A   2    0.289853   -0.293915    0.842269    11.00000   -1.20000
H1B   2    0.233940   -0.225900    0.899901    11.00000    0.01451
H1C   2    0.363154   -0.303462    0.897727    11.00000    0.05263
O1    4    0.264281    0.064515    0.809764    11.00000    0.02180    0.01509 =
         0.02918   -0.00325    0.00154   -0.00480
C10   1    0.103816   -0.003373    0.734060    11.00000    0.02172    0.01609 =
         0.01835    0.00396   -0.00576    0.00012
C11   1    0.015977   -0.079962    0.714730    11.00000    0.02309    0.02319 =
         0.03071   -0.00593   -0.00963    0.00050
AFIX 137
H11A  2    0.065333   -0.146277    0.689449    11.00000   -1.50000
H11B  2   -0.038895   -0.026724    0.686170    11.00000   -1.50000
H11C  2   -0.034960   -0.116108    0.756148    11.00000   -1.50000
AFIX   0
C12   1    0.179577    0.057818    0.670228    11.00000    0.02765    0.02066 =
         0.02261    0.00134    0.00059    0.00259
AFIX 137
H12A  2    0.237165    0.105112    0.683169    11.00000   -1.50000
H12B  2    0.122819    0.113635    0.643762    11.00000   -1.50000
H12C  2    0.227588   -0.005846    0.642600    11.00000   -1.50000
AFIX   0
C13   1    0.023745    0.094291    0.777882    11.00000    0.01969    0.01549 =
         0.02103   -0.00022   -0.00407   -0.00384
O2    4    0.001885    0.202994    0.752544    11.00000    0.03345    0.01613 =
         0.03238    0.00451    0.00026    0.00006
N2    3   -0.029197    0.053823    0.840569    11.00000    0.01726    0.01232 =
         0.02045   -0.00049   -0.00083   -0.00154
AFIX  43
H2A   2   -0.012466   -0.024671    0.856414    11.00000   -1.20000
AFIX   0
C14   1   -0.115377    0.138737    0.883712    11.00000    0.01233    0.01866 =
         0.02197   -0.00346   -0.00001   -0.00003
AFIX  13
H14   2   -0.164437    0.199572    0.853544    11.00000   -1.20000
AFIX   0
C15   1   -0.207669    0.067642    0.934775    11.00000    0.01574    0.01783 =
         0.02867   -0.00196   -0.00089   -0.00419
AFIX  23
H15A  2   -0.160716    0.010717    0.966731    11.00000   -1.20000
H15B  2   -0.244123    0.016269    0.909765    11.00000   -1.20000
AFIX   0
C16   1   -0.314862    0.146373    0.976405    11.00000    0.01860    0.03104 =
         0.02925   -0.00737    0.00033   -0.00397
AFIX  13
H16   2   -0.278814    0.190271    1.006185    11.00000   -1.20000
AFIX   0
C17   1   -0.402295    0.061158    1.022023    11.00000    0.02919    0.04926 =
         0.02809   -0.00663    0.00523   -0.01196
AFIX 137
H17A  2   -0.435902    0.015028    0.993597    11.00000   -1.50000
H17B  2   -0.471432    0.110979    1.048857    11.00000   -1.50000
H17C  2   -0.355445    0.002989    1.052780    11.00000   -1.50000
AFIX   0
C18   1   -0.389343    0.242475    0.932040    11.00000    0.02261    0.03991 =
         0.04045   -0.00689   -0.00196    0.00644
AFIX 137
H18A  2   -0.335902    0.303182    0.907219    11.00000   -1.50000
H18B  2   -0.461604    0.284569    0.960863    11.00000   -1.50000
H18C  2   -0.418492    0.201570    0.899463    11.00000   -1.50000
AFIX   0
C19   1   -0.043364    0.211314    0.917583    11.00000    0.01801    0.01828 =
         0.01773    0.00282    0.00074   -0.00169
O3    4   -0.076255    0.323756    0.920332    11.00000    0.02038    0.01429 =
         0.02864   -0.00206   -0.00190    0.00008
N3    3    0.056393    0.150204    0.942974    11.00000    0.02051    0.01424 =
         0.02221    0.00051   -0.00331   -0.00451
AFIX  43
H3A   2    0.077827    0.070333    0.940630    11.00000   -1.20000
AFIX   0
C20   1    0.129231    0.216583    0.974485    11.00000    0.02511    0.02317 =
         0.02125   -0.00196   -0.00677   -0.00477
AFIX  13
H20   2    0.075915    0.246237    1.016777    11.00000   -1.20000
AFIX   0
C21   1    0.243611    0.130341    0.993682    11.00000    0.03840    0.02540 =
         0.03422    0.00566   -0.02337   -0.00268
AFIX 137
H21A  2    0.216458    0.059236    1.025037    11.00000   -1.50000
H21B  2    0.290989    0.174983    1.015865    11.00000   -1.50000
H21C  2    0.296911    0.101367    0.952486    11.00000   -1.50000
AFIX   0
C22   1    0.172304    0.327802    0.926564    11.00000    0.01627    0.01682 =
         0.02201   -0.00042   -0.00916   -0.00212
O4    4    0.175121    0.426237    0.948780    11.00000    0.02062    0.01775 =
         0.02514   -0.00495   -0.00966   -0.00124
N4    3    0.208425    0.312520    0.860500    11.00000    0.02225    0.01082 =
         0.01862   -0.00217   -0.00401   -0.00377
AFIX  43
H4A   2    0.202872    0.240990    0.847939    11.00000   -1.20000
AFIX   0
C23   1    0.256436    0.407801    0.808230    11.00000    0.01541    0.01769 =
         0.02173   -0.00265   -0.00134   -0.00621
C24   1    0.385819    0.429673    0.816840    11.00000    0.01649    0.02338 =
         0.03438   -0.00321   -0.00544   -0.00098
AFIX 137
H24A  2    0.380668    0.453391    0.862328    11.00000   -1.50000
H24B  2    0.414482    0.496074    0.782257    11.00000   -1.50000
H24C  2    0.445140    0.353556    0.811445    11.00000   -1.50000
AFIX   0
C25   1    0.265521    0.363392    0.738541    11.00000    0.02502    0.02033 =
         0.01986   -0.00124    0.00019   -0.00419
AFIX 137
H25A  2    0.324850    0.286832    0.735350    11.00000   -1.50000
H25B  2    0.294620    0.427101    0.702286    11.00000   -1.50000
H25C  2    0.182888    0.347924    0.733546    11.00000   -1.50000
AFIX   0
C26   1    0.163074    0.528612    0.809617    11.00000    0.02194    0.01636 =
         0.01212   -0.00064   -0.00537   -0.00640
O5    4    0.200832    0.629755    0.787331    11.00000    0.02003    0.01507 =
         0.02323    0.00050   -0.00452   -0.00384
N5    3    0.042451    0.517203    0.830154    11.00000    0.01574    0.01086 =
         0.01958    0.00103   -0.00274   -0.00379
AFIX  43
H5A   2    0.021824    0.443496    0.846495    11.00000   -1.20000
AFIX   0
C27   1   -0.056654    0.622110    0.826594    11.00000    0.01576    0.01328 =
         0.01768    0.00032   -0.00604   -0.00067
AFIX  13
H27   2   -0.028320    0.680308    0.785575    11.00000   -1.20000
AFIX   0
C28   1   -0.176583    0.580114    0.815725    11.00000    0.01365    0.01913 =
         0.03022   -0.00058   -0.00590   -0.00203
AFIX  23
H28A  2   -0.207298    0.523222    0.856085    11.00000   -1.20000
H28B  2   -0.241643    0.653316    0.812384    11.00000   -1.20000
AFIX   0
C29   1   -0.159412    0.515455    0.752492    11.00000    0.02484    0.03266 =
         0.03099   -0.00750   -0.01298   -0.00530
AFIX  13
H29   2   -0.100227    0.437127    0.758743    11.00000   -1.20000
AFIX   0
eadp c31 c30
C30   1   -0.106120    0.590265    0.688316    11.00000    0.04897    0.07062 =
         0.03930   -0.01253   -0.01502   -0.02518
AFIX 137
H30A  2   -0.157492    0.671557    0.683706    11.00000   -1.50000
H30B  2   -0.105734    0.547330    0.649126    11.00000   -1.50000
H30C  2   -0.020256    0.600870    0.690114    11.00000   -1.50000
AFIX   0
C31   1   -0.285416    0.480720    0.746245    11.00000    0.04897    0.07062 =
         0.03930   -0.01253   -0.01502   -0.02518
AFIX 137
H31A  2   -0.341641    0.555867    0.733984    11.00000   -1.50000
H31B  2   -0.322883    0.438436    0.789902    11.00000   -1.50000
H31C  2   -0.272291    0.425646    0.710856    11.00000   -1.50000
AFIX   0
C32   1   -0.085844    0.694976    0.888182    11.00000    0.01588    0.01700 =
         0.02040    0.00079   -0.00348   -0.00534
O6    4   -0.164892    0.788327    0.887995    11.00000    0.02797    0.02130 =
         0.02592   -0.00481   -0.00774    0.00411
N6    3   -0.023950    0.653772    0.939543    11.00000    0.02024    0.01359 =
         0.02091   -0.00082   -0.00652    0.00184
AFIX  43
H6A   2    0.029154    0.584842    0.937170    11.00000   -1.20000
AFIX   0
C33   1   -0.040732    0.718554    0.999762    11.00000    0.02008    0.02140 =
         0.01503   -0.00243   -0.00155   -0.00408
AFIX  13
H33   2   -0.117918    0.780890    0.999813    11.00000   -1.20000
AFIX   0
C34   1    0.071139    0.789034    0.992466    11.00000    0.02325    0.01997 =
         0.02055   -0.00507   -0.00389    0.00032
O7    4    0.087754    0.867713    0.939770    11.00000    0.02243    0.02170 =
         0.02423    0.00261   -0.00330   -0.00367
O8    4    0.143062    0.763513    1.033970    11.00000    0.03146    0.05326 =
         0.02778    0.00907   -0.01184   -0.02105
C35   1   -0.061022    0.628194    1.064557    11.00000    0.02378    0.02374 =
         0.01790    0.00163   -0.00635   -0.00368
AFIX  23
H35A  2    0.003500    0.554359    1.060152    11.00000   -1.20000
H35B  2   -0.050337    0.667782    1.103525    11.00000   -1.20000
AFIX   0
C36   1   -0.189917    0.587568    1.079232    11.00000    0.02214    0.02368 =
         0.01457    0.00313   -0.00508   -0.00748
C37   1   -0.214677    0.492355    1.048475    11.00000    0.03374    0.02197 =
         0.03318   -0.00277   -0.00884   -0.00508
AFIX  43
H37   2   -0.149699    0.449490    1.018476    11.00000   -1.20000
AFIX   0
C38   1   -0.334215    0.459662    1.061473    11.00000    0.04799    0.02775 =
         0.04731   -0.00460   -0.02212   -0.01614
AFIX  43
H38   2   -0.350379    0.394202    1.040309    11.00000   -1.20000
AFIX   0
C39   1   -0.430990    0.521642    1.105210    11.00000    0.03249    0.05521 =
         0.04059    0.01042   -0.01341   -0.02174
AFIX  43
H39   2   -0.512433    0.498236    1.114070    11.00000   -1.20000
AFIX   0
C40   1   -0.286972    0.650150    1.122223    11.00000    0.02796    0.03364 =
         0.02629   -0.00869   -0.00520   -0.00507
AFIX  43
H40   2   -0.271109    0.716362    1.142903    11.00000   -1.20000
AFIX   0
C41   1   -0.407430    0.617203    1.135485    11.00000    0.02576    0.06326 =
         0.03131   -0.01147    0.00021   -0.01397
AFIX  43
H41   2   -0.472701    0.660384    1.165183    11.00000   -1.20000
AFIX   0
C42   1    0.213660    0.742171    0.520194    11.00000    0.01959    0.01657 =
         0.03227   -0.00822   -0.00513    0.00129
C43   1    0.289666    0.828233    0.488570    11.00000    0.03188    0.02140 =
         0.03544   -0.00795   -0.01044   -0.00253
AFIX  43
H43   2    0.274726    0.873876    0.446448    11.00000   -1.20000
AFIX   0
C44   1    0.387224    0.849847    0.516631    11.00000    0.02756    0.02408 =
         0.04469   -0.01200   -0.00588   -0.00842
AFIX  43
H44   2    0.440225    0.908118    0.493217    11.00000   -1.20000
AFIX   0
C45   1    0.407988    0.786804    0.578810    11.00000    0.03212    0.03328 =
         0.03349   -0.01514   -0.00511   -0.00351
AFIX  43
H45   2    0.476311    0.800175    0.597779    11.00000   -1.20000
AFIX   0
C46   1    0.328938    0.704314    0.613200    11.00000    0.03333    0.03250 =
         0.02556   -0.01147   -0.00134   -0.00470
AFIX  43
H46   2    0.340165    0.663418    0.656927    11.00000   -1.20000
AFIX   0
C47   1    0.233000    0.681495    0.583523    11.00000    0.02509    0.02532 =
         0.03081   -0.00959    0.00211   -0.00710
AFIX  43
H47   2    0.179670    0.623465    0.606862    11.00000   -1.20000
AFIX   0
C48   1    0.116242    0.707656    0.486004    11.00000    0.01718    0.02285 =
         0.03535   -0.00788   -0.00658    0.00240
AFIX  23
H48A  2    0.063496    0.783532    0.469530    11.00000   -1.20000
H48B  2    0.061436    0.655988    0.519316    11.00000   -1.20000
AFIX   0
C49   1    0.180503    0.635189    0.425135    11.00000    0.01656    0.01936 =
         0.02782   -0.00673   -0.00721   -0.00303
AFIX  13
H49   2    0.228598    0.692311    0.390443    11.00000   -1.20000
AFIX   0
C50   1    0.272499    0.524509    0.446304    11.00000    0.01944    0.02148 =
         0.01334   -0.00608   -0.00175   -0.00010
C51   1    0.310432    0.306694    0.491858    11.00000    0.01970    0.01881 =
         0.01829   -0.00043   -0.00689    0.00079
O9    4    0.380671    0.538582    0.446262    11.00000    0.01587    0.02651 =
         0.02469   -0.00699   -0.00213   -0.00424
N7    3    0.081714    0.600193    0.393308    11.00000    0.02504    0.01849 =
         0.03477   -0.00728   -0.01444   -0.00220

H7C   2    0.117208    0.551846    0.362873    11.00000    0.01360
H7D   2    0.026393    0.549815    0.427142    11.00000    0.04642
H7E   2    0.039283    0.658081    0.378625    11.00000   -1.20000
N8    3    0.229143    0.415752    0.465573    11.00000    0.01471    0.01744 =
         0.02436   -0.00274   -0.00750   -0.00037
AFIX  43
H8A   2    0.151844    0.409549    0.462495    11.00000   -1.20000
AFIX   0
C52   1    0.331885    0.323527    0.561934    11.00000    0.02891    0.03080 =
         0.02282   -0.00643   -0.00898   -0.00194
AFIX 137
H52A  2    0.374993    0.395690    0.558208    11.00000   -1.50000
H52B  2    0.383385    0.249528    0.580041    11.00000   -1.50000
H52C  2    0.251095    0.336203    0.592687    11.00000   -1.50000
AFIX   0
C53   1    0.244323    0.193435    0.496197    11.00000    0.02434    0.01993 =
         0.02565   -0.00139   -0.00613   -0.00065
AFIX 137
H53A  2    0.162760    0.205170    0.526345    11.00000   -1.50000
H53B  2    0.295721    0.119449    0.514395    11.00000   -1.50000
H53C  2    0.232210    0.183254    0.450625    11.00000   -1.50000
AFIX   0
O10   4    0.535715    0.257685    0.460343    11.00000    0.01612    0.03615 =
         0.02827   -0.00824   -0.00968    0.00418
N9    3    0.425286    0.300963    0.375239    11.00000    0.01472    0.02295 =
         0.01770   -0.00494   -0.00525    0.00132
AFIX  43
H9A   2    0.352006    0.324881    0.362691    11.00000   -1.20000
AFIX   0
C54   1    0.433778    0.288402    0.441283    11.00000    0.02408    0.01454 =
         0.02234   -0.00469   -0.00670   -0.00252
C55   1    0.537340    0.275086    0.323858    11.00000    0.01201    0.02350 =
         0.01958   -0.00648   -0.00144    0.00148
AFIX  13
H55   2    0.583741    0.194094    0.340591    11.00000   -1.20000
AFIX   0
C56   1    0.503403    0.259699    0.256758    11.00000    0.02075    0.02675 =
         0.01955   -0.00809    0.00148   -0.00328
AFIX  23
H56A  2    0.581372    0.245036    0.223032    11.00000   -1.20000
H56B  2    0.454305    0.337713    0.239846    11.00000   -1.20000
AFIX   0
C57   1    0.427260    0.152731    0.261467    11.00000    0.02181    0.02672 =
         0.03656   -0.01378   -0.00261   -0.00406
AFIX  13
H57   2    0.342287    0.175349    0.288836    11.00000   -1.20000
AFIX   0
C58   1    0.411966    0.135340    0.190284    11.00000    0.02773    0.05273 =
         0.04661   -0.02689   -0.00338   -0.01249
AFIX 137
H58A  2    0.493496    0.104462    0.164318    11.00000   -1.50000
H58B  2    0.378720    0.214783    0.167071    11.00000   -1.50000
H58C  2    0.353836    0.075578    0.193637    11.00000   -1.50000
AFIX   0
C59   1    0.489099    0.032255    0.296395    11.00000    0.04307    0.02997 =
         0.07702   -0.00911   -0.02146   -0.00615
AFIX 137
H59A  2    0.441996   -0.034996    0.295189    11.00000   -1.50000
H59B  2    0.489607    0.041799    0.343854    11.00000   -1.50000
H59C  2    0.575341    0.012722    0.272535    11.00000   -1.50000
AFIX   0
C60   1    0.625536    0.371821    0.315107    11.00000    0.01717    0.03215 =
         0.01448   -0.00559   -0.00292   -0.00072
O11   4    0.739297    0.338975    0.310033    11.00000    0.01381    0.03673 =
         0.03663   -0.01519   -0.00524    0.00174
N10   3    0.574814    0.490625    0.313915    11.00000    0.01400    0.02356 =
         0.02547   -0.00106   -0.00529   -0.00394
AFIX  43
H10A  2    0.493459    0.512018    0.316638    11.00000   -1.20000
AFIX   0
N11   3    0.670723    0.521242    0.427719    11.00000    0.01176    0.02186 =
         0.01951    0.00102   -0.00450   -0.00272
AFIX  43
H11D  2    0.591020    0.513175    0.433261    11.00000   -1.20000
AFIX   0
C61   1    0.732659    0.555504    0.365471    11.00000    0.02284    0.02155 =
         0.02190   -0.00400   -0.00390   -0.00414
C62   1    0.656346    0.583898    0.308044    11.00000    0.01824    0.02817 =
         0.01747    0.00328   -0.00563   -0.00781
AFIX  13
H62   2    0.715639    0.581422    0.263578    11.00000   -1.20000
AFIX   0
C63   1    0.582336    0.713046    0.309468    11.00000    0.02971    0.02398 =
         0.03814    0.00542   -0.01600   -0.00705
AFIX 137
H63A  2    0.543455    0.735359    0.268808    11.00000   -1.50000
H63B  2    0.638774    0.772511    0.310181    11.00000   -1.50000
H63C  2    0.517089    0.714488    0.350333    11.00000   -1.50000
AFIX   0
C64   1    0.734040    0.496874    0.487016    11.00000    0.01632    0.01751 =
         0.01717   -0.00261   -0.00489   -0.00126
C65   1    0.646773    0.437143    0.547309    11.00000    0.01856    0.02569 =
         0.01858   -0.00144   -0.00256   -0.00274
AFIX 137
H65A  2    0.571185    0.496040    0.559356    11.00000   -1.50000
H65B  2    0.689804    0.414205    0.586444    11.00000   -1.50000
H65C  2    0.623471    0.362949    0.534719    11.00000   -1.50000
AFIX   0
O12   4    0.844732    0.570372    0.354741    11.00000    0.01787    0.03282 =
         0.02375    0.00112   -0.00309   -0.00782
C66   1    0.765492    0.616632    0.503648    11.00000    0.02096    0.02153 =
         0.02729   -0.00811   -0.00518   -0.00079
AFIX 137
H66A  2    0.819652    0.654551    0.464143    11.00000   -1.50000
H66B  2    0.809000    0.598812    0.542690    11.00000   -1.50000
H66C  2    0.688086    0.673679    0.514823    11.00000   -1.50000
AFIX   0
O13   4    0.953581    0.414306    0.486988    11.00000    0.01552    0.02461 =
         0.02852   -0.00328   -0.00851   -0.00428
N12   3    0.840672    0.306658    0.440913    11.00000    0.01235    0.01825 =
         0.02168   -0.00368   -0.00472   -0.00091
AFIX  43
H12D  2    0.769808    0.308214    0.426678    11.00000   -1.20000
AFIX   0
C67   1    0.853444    0.402723    0.470089    11.00000    0.02055    0.01689 =
         0.01517   -0.00058   -0.00222   -0.00504
C68   1    0.935533    0.198838    0.430764    11.00000    0.01931    0.01843 =
         0.01830   -0.00348   -0.00474   -0.00064
AFIX  13
H68   2    0.981636    0.183983    0.469888    11.00000   -1.20000
AFIX   0
C69   1    0.869385    0.085781    0.433497    11.00000    0.03096    0.01709 =
         0.02975   -0.00620   -0.00193   -0.00495
AFIX  23
H69A  2    0.814038    0.103825    0.399048    11.00000   -1.20000
H69B  2    0.933422    0.014856    0.420756    11.00000   -1.20000
AFIX   0
C70   1    0.791328    0.047940    0.502804    11.00000    0.05332    0.02674 =
         0.04178   -0.00310    0.00063   -0.01542
AFIX  13
H70   2    0.736299    0.123485    0.518719    11.00000   -1.20000
AFIX   0
C71   1    0.708100   -0.043312    0.494849    11.00000    0.05332    0.02674 =
         0.04178   -0.00310    0.00063   -0.01542
AFIX 137
H71A  2    0.759855   -0.114381    0.474667    11.00000   -1.20000
H71B  2    0.648972   -0.002960    0.465102    11.00000   -1.20000
H71C  2    0.661654   -0.071605    0.539636    11.00000   -1.20000
AFIX   0
eadp c70 c71
C72   1    0.873137   -0.004377    0.555179    11.00000    0.04354    0.05887 =
         0.03404    0.00906    0.00834    0.01435
AFIX 137
H72A  2    0.931314   -0.075827    0.539312    11.00000   -1.20000
H72B  2    0.820512   -0.030348    0.598490    11.00000   -1.20000
H72C  2    0.920657    0.059106    0.561710    11.00000   -1.20000
AFIX   0
N13   3    1.002105    0.285229    0.312757    11.00000    0.01483    0.02897 =
         0.02293   -0.00232   -0.00106    0.00351
AFIX  43
H13A  2    0.926965    0.328798    0.316337    11.00000   -1.20000
AFIX   0
O14   4    1.132914    0.138483    0.363279    11.00000    0.02479    0.03372 =
         0.02472   -0.00786   -0.00582    0.00517
C73   1    1.032068    0.208384    0.365344    11.00000    0.01963    0.01819 =
         0.02012   -0.00489   -0.00594    0.00044
C74   1    1.090362    0.300268    0.248415    11.00000    0.01535    0.03077 =
         0.01900   -0.00360    0.00148   -0.00183
AFIX  13
H74   2    1.146108    0.219462    0.243939    11.00000   -1.20000
AFIX   0
C75   1    1.020533    0.326600    0.188170    11.00000    0.01953    0.02710 =
         0.02325    0.00146   -0.00176   -0.00228
AFIX  23
H75A  2    0.947932    0.391416    0.198257    11.00000   -1.20000
H75B  2    1.076949    0.359944    0.147406    11.00000   -1.20000
AFIX   0
C76   1    0.974187    0.215145    0.171592    11.00000    0.02432    0.02913 =
         0.01243    0.00058   -0.00151   -0.00729
C77   1    0.852173    0.222537    0.161594    11.00000    0.02187    0.03867 =
         0.02772   -0.00500   -0.00205    0.00011
AFIX  43
H77   2    0.795847    0.296748    0.167958    11.00000   -1.20000
AFIX   0
C78   1    0.810930    0.122856    0.142370    11.00000    0.02260    0.06435 =
         0.03611   -0.02103   -0.00314   -0.01079
AFIX  43
H78   2    0.726856    0.129998    0.135722    11.00000   -1.20000
AFIX   0
C79   1    0.890007    0.014184    0.132849    11.00000    0.03904    0.04546 =
         0.04509   -0.02118   -0.00576   -0.01216
AFIX  43
H79   2    0.861308   -0.054048    0.120183    11.00000   -1.20000
AFIX   0
C80   1    1.012782    0.006398    0.142165    11.00000    0.05186    0.03197 =
         0.05984   -0.01589   -0.02238    0.00172
AFIX  43
H80   2    1.069168   -0.067598    0.135265    11.00000   -1.20000
AFIX   0
C81   1    1.053768    0.105599    0.161433    11.00000    0.02429    0.03586 =
         0.05338   -0.00768   -0.02159    0.00369
AFIX  43
H81   2    1.138006    0.098437    0.167807    11.00000   -1.20000
AFIX   0
C82   1    1.174572    0.398147    0.248319    11.00000    0.02354    0.02230 =
         0.02839   -0.00624   -0.00501    0.00211
N14   3    0.188377   -0.088010    0.774308    11.00000    0.02190    0.01088 =
         0.01931    0.00267   -0.00600   -0.00362
AFIX  43
H14A  2    0.188003   -0.168279    0.777362    11.00000   -1.20000
AFIX   0
O15   4    1.186035    0.425157    0.304876    11.00000    0.02976    0.05073 =
         0.03709   -0.02473   -0.00127   -0.00786
O16   4    1.231795    0.440760    0.191872    11.00000    0.03499    0.03527 =
         0.03451    0.00088   -0.00200   -0.01658
mole 4
O17   4    0.321870    0.432298    0.048310    11.00000    0.03188    0.04499 =
         0.03504   -0.00236   -0.00860   -0.01367
O18   4    0.453906    0.586879    0.946678    11.00000    0.03079    0.03566 =
         0.03754    0.00378   -0.01743   -0.00333
part 1
O19A  4    0.966677    0.823563    0.344297    21.00000    0.03530    0.01923 =
         0.03852   -0.00701   -0.00553    0.00078
part 2
O19B  4    0.980521    0.769365    0.286697   -21.00000    0.03290    0.04344 =
         0.05087    0.01249   -0.02330   -0.02526
part 0
O20   4    0.305742    0.828209    0.191939    11.00000    0.03762    0.03472 =
         0.03881   -0.00879   -0.00678   -0.00360
O21   4    0.146440    0.683222    0.165360    11.00000    0.04413    0.04028 =
         0.03112    0.00025   -0.01126   -0.01625
O22   4    0.338683    0.603815    0.283444    11.00000    0.02793    0.04518 =
         0.04200    0.00225   -0.01083   -0.00239
O23   4    0.369132    0.850647    0.045298    11.00000    0.03547    0.03967 =
         0.04756   -0.00078   -0.00642   -0.00763

O24   4    0.907765    0.725332    0.237224    11.00000    0.08032    0.07618 =
         0.05498    0.00349   -0.01750   -0.02919
O25   4    0.185807    0.910107    0.318376    11.00000    0.04891    0.02868 =
         0.04902   -0.00355   -0.00333    0.00309
O26   4    0.602813    0.753162    0.967600    11.00000    0.05658    0.05197 =
         0.15616   -0.05226    0.05434   -0.03204
O27   4    0.912992    0.277774    0.624616    10.50000    0.03606    0.06633 =
         0.04923    0.01824   -0.01374   -0.01566
HKLF 4 1 1 0 0 0 1 0 0 0 1


REM  heptapeptide in P1
REM R1 =  0.0556 for   11680 Fo > 4sig(Fo)  and  0.0826 for all   15363 data
REM   1147 parameters refined using      3 restraints

END

WGHT      0.0560      0.2614

REM Highest difference peak  0.594,  deepest hole -0.567,  1-sigma level  0.054
Q1    1   0.5729  0.7801  0.9252  11.00000  0.05    0.59
Q2    1   1.0199  0.3785  0.6268  11.00000  0.05    0.39
Q3    1   0.2847  0.4316  0.1013  11.00000  0.05    0.30
Q4    1   0.8017  0.0472  0.3044  11.00000  0.05    0.30
Q5    1   0.2943  0.8210  0.0370  11.00000  0.05    0.29
Q6    1   0.3301  0.6715  0.2469  11.00000  0.05    0.28
Q7    1   0.1303  0.6968  0.1203  11.00000  0.05    0.27
Q8    1   0.6755  0.7780  0.9374  11.00000  0.05    0.27
Q9    1   0.2801  0.5398  0.2710  11.00000  0.05    0.26
Q10   1   0.2577  0.9073  0.2736  11.00000  0.05    0.26
Q11   1   1.0592  0.8453  0.3211  11.00000  0.05    0.25
Q12   1   0.1655  0.9975  0.3293  11.00000  0.05    0.24
Q13   1   0.2816  0.0979  0.6064  11.00000  0.05    0.24
Q14   1   0.1203  0.9020  0.3075  11.00000  0.05    0.23
Q15   1  -0.0088  0.4810  0.9585  11.00000  0.05    0.23
Q16   1   0.2499  0.3990  0.0366  11.00000  0.05    0.22
Q17   1   0.1748  0.5971  0.1676  11.00000  0.05    0.22
Q18   1  -0.2554  0.7606  1.1263  11.00000  0.05    0.21
Q19   1   0.3404 -0.2773  0.7672  11.00000  0.05    0.21
Q20   1   0.5210  0.6281  0.9595  11.00000  0.05    0.21
;
_shelx_res_checksum   32975

_shelx_hkl_file
;
  -3   0   0  196.30    6.40
  -3   0   0  184.48    6.39
  -3   0   0  184.79    4.53
  -4   0   0   23.81    0.89
  -4   0   0   24.14    2.37
  -4   0   0   24.46    0.91
  -5   0   0   61.59    3.72
  -5   0   0   55.08    1.76
  -5   0   0   54.32    1.74
  -6   0   0   18.09    2.52
  -6   0   0   17.39    0.93
  -6   0   0   16.12    0.96
  -7   0   0    6.52    0.74
  -7   0   0    7.44    0.78
  -8   0   0   16.24    1.10
  -8   0   0   14.89    1.11
  -9   0   0   10.85    1.07
  -9   0   0   13.07    1.16
 -10   0   0    1.80    0.67
 -10   0   0    2.53    0.70
 -11   0   0    0.25    0.70
 -12   0   0    3.80    0.88
  -6   1   0    4.58    1.65
  -5   1   0    5.16    1.53
   4  -1   0    2.01    1.17
  -4   1   0    2.50    1.14
   3  -1   0    9.17    1.48
  -3   1   0   15.49    1.73
  -3   1   0   11.38    1.61
   2  -1   0  300.57    8.94
  -2   1   0  307.38    8.91
   1  -1   0   10.73    0.48
   1  -1   0   10.04    0.47
   1  -1   0    7.32    0.74
   1  -1   0   10.13    0.48
   0  -1   0   -0.10    0.08
   0  -1   0   -0.16    0.14
  -2  -1   0  162.67    3.96
  -2  -1   0  159.38    4.03
   2   1   0  152.55    3.87
   2   1   0  152.60    5.00
   2   1   0  163.99    4.18
  -3  -1   0   12.03    0.90
  -3  -1   0   11.57    1.46
  -3  -1   0   12.30    0.94
  -3  -1   0   11.60    0.72
  -3  -1   0   11.93    1.59
   3   1   0   12.12    0.80
   3   1   0   14.83    0.86
   3   1   0   12.03    1.52
  -4  -1   0  198.90    6.96
  -4  -1   0  199.88    5.32
  -4  -1   0  191.40    6.94
  -4  -1   0  197.56    5.30
   4   1   0  202.19    4.94
   4   1   0  188.42    4.89
   4   1   0  191.91    7.00
  -5  -1   0  113.90    5.23
  -5  -1   0  117.35    3.56
  -5  -1   0  116.08    3.58
   5   1   0  116.90    5.35
  -6  -1   0   14.01    1.19
  -6  -1   0   12.32    1.13
  -6  -1   0   11.46    2.11
  -7  -1   0    6.46    0.89
  -7  -1   0    5.94    0.92
  -8  -1   0   21.90    1.55
  -8  -1   0   22.92    1.52
  -9  -1   0    8.54    1.17
  -9  -1   0    8.85    1.19
 -10  -1   0   15.38    1.53
 -11  -1   0   13.52    1.56
 -12  -1   0   30.64    2.04
 -13  -1   0    3.99    1.16
  -6   2   0   36.54    3.72
  -5   2   0   54.04    3.72
  -4   2   0   17.73    2.17
  -4   2   0    7.15    0.52
   3  -2   0   27.64    2.19
  -3   2   0   24.95    2.16
  -3   2   0   25.80    1.05
  -3   2   0   24.82    1.07
   2  -2   0  162.62    4.13
   2  -2   0  162.95    4.13
   2  -2   0  165.57    5.54
  -2   2   0  163.92    4.37
  -2   2   0  162.04    4.36
  -2   2   0  166.28    5.44
   1  -2   0  959.41   25.11
   1  -2   0  964.55   22.18
   1  -2   0  999.15   22.85
   1  -2   0  976.08   22.20
  -1   2   0  973.24   22.90
  -1   2   0 1000.00   25.07
  -1   2   0  884.38   22.88
   0  -2   0  100.73    2.98
   0  -2   0  103.45    3.11
   0  -2   0  104.21    3.11
   0  -2   0  101.21    2.95
   0   2   0  102.72    3.14
  -1  -2   0  150.16    4.43
  -1  -2   0  155.06    4.48
   1   2   0  149.18    4.30
   1   2   0  156.30    4.45
   1   2   0  161.47    4.47
   1   2   0  158.49    4.51
  -2  -2   0  404.06   10.31
  -2  -2   0  402.96   11.08
  -2  -2   0  407.15   10.01
  -2  -2   0  408.73   10.32
   2   2   0  404.30   10.24
   2   2   0  412.40   10.28
   2   2   0  402.25   11.15
   2   2   0  392.14    9.93
  -3  -2   0   19.37    1.30
  -3  -2   0   19.60    1.77
  -3  -2   0   20.74    1.26
  -3  -2   0   20.93    1.42
   3   2   0   16.40    1.71
   3   2   0   17.91    1.12
  -4  -2   0   -0.62    0.77
  -4  -2   0    2.45    0.95
  -4  -2   0    0.09    0.56
  -4  -2   0    0.23    0.59
  -4  -2   0    0.00    0.46
   4   2   0    1.17    1.00
  -5  -2   0   33.46    1.88
  -5  -2   0   32.96    1.30
  -5  -2   0   33.56    1.84
  -5  -2   0   37.61    2.82
  -5  -2   0   34.87    1.67
   5   2   0   36.15    1.63
   5   2   0   35.47    3.20
  -6  -2   0   30.13    1.76
  -6  -2   0   28.09    1.74
  -6  -2   0   31.99    3.19
   6   2   0   26.15    3.04
   6   2   0   27.76    1.29
  -7  -2   0    4.75    0.99
  -7  -2   0    4.84    1.00
  -8  -2   0    0.71    0.74
  -8  -2   0    0.32    0.78
  -9  -2   0   43.46    2.48
  -9  -2   0   50.59    2.62
 -10  -2   0   26.50    2.19
 -11  -2   0   28.99    2.42
 -12  -2   0    0.62    0.95
 -13  -2   0   -0.45    0.99
  -6   3   0   10.96    0.79
  -6   3   0   10.41    2.19
  -6   3   0    9.67    0.79
   5  -3   0   14.60    2.27
  -5   3   0   17.58    1.02
  -5   3   0   15.46    1.00
  -5   3   0   15.18    2.31
   4  -3   0   16.42    2.16
  -4   3   0   16.07    1.07
  -4   3   0   16.81    1.16
  -4   3   0   13.65    2.07
   3  -3   0  268.99    8.85
   3  -3   0  272.83    6.56
  -3   3   0  261.98    6.48
  -3   3   0  271.14    7.08
  -3   3   0  270.20    7.11
  -3   3   0  265.02    8.65
  -3   3   0  265.30    6.47
   2  -3   0  154.47    4.24
   2  -3   0  152.46    5.32
  -2   3   0  148.68    5.15
  -2   3   0  149.61    4.12
  -2   3   0  156.06    4.45
  -2   3   0  144.67    4.44
   1  -3   0  144.20    4.05
   1  -3   0  145.52    4.07
   1  -3   0  149.70    4.77
  -1   3   0  148.44    4.24
  -1   3   0  150.86    4.51
  -1   3   0  153.66    4.52
  -1   3   0  151.75    4.67
   0  -3   0    9.44    0.99
   0  -3   0    9.64    0.82
   0  -3   0    8.64    1.05
   0  -3   0    9.93    1.12
   0   3   0    8.21    0.97
   0   3   0    8.66    1.04
   0   3   0    8.62    1.05
  -1  -3   0    1.53    0.67
  -2  -3   0  131.58    4.35
  -2  -3   0  135.30    4.39
  -2  -3   0  132.28    4.16
   2   3   0  135.23    4.38
   2   3   0  135.22    4.33
   2   3   0  131.94    4.13
   2   3   0  131.38    4.33
  -3  -3   0   81.58    3.37
  -3  -3   0   85.26    3.07
  -3  -3   0   84.71    3.25
  -3  -3   0   79.16    3.18
   3   3   0   87.68    3.22
   3   3   0   81.83    2.96
   3   3   0   84.06    3.54
  -4  -3   0   89.73    3.37
  -4  -3   0   84.02    3.86
  -4  -3   0   79.68    3.86
  -4  -3   0   81.12    3.31
  -4  -3   0   84.19    3.12
   4   3   0   80.89    3.85
   4   3   0   84.97    2.36
   4   3   0   82.17    2.88
  -5  -3   0   37.26    2.18
  -5  -3   0   37.19    2.16
  -5  -3   0   39.56    2.91
  -5  -3   0   40.64    2.09
   5   3   0   34.90    3.12
  -6  -3   0   38.51    2.28
  -6  -3   0   38.39    2.28
  -6  -3   0   42.49    3.10
   6   3   0   34.67    3.50
   6   3   0   36.35    1.93
  -7  -3   0   39.08    2.34
  -7  -3   0   34.74    2.23
  -7  -3   0   38.55    3.78
   7   3   0   38.30    1.88
   7   3   0   37.06    3.80
  -8  -3   0    0.58    0.83
  -8  -3   0    0.86    0.87
  -9  -3   0    7.61    1.40
 -10  -3   0   37.62    2.60
 -11  -3   0   66.11    3.52
 -12  -3   0   20.00    2.27
 -13  -3   0   -0.14    1.18
  -8   4   0   10.98    1.03
  -8   4   0   14.26    1.14
  -7   4   0   25.54    1.46
  -7   4   0   26.11    1.46
  -6   4   0    1.82    0.60
  -6   4   0    1.47    0.62
   5  -4   0    3.74    1.55
  -5   4   0    2.52    0.68
  -5   4   0    2.93    0.71
  -5   4   0    2.77    1.54
   4  -4   0  148.66    6.30
  -4   4   0  156.79    4.70
  -4   4   0  150.74    4.71
   3  -4   0   46.33    1.85
   3  -4   0   49.79    3.08
  -3   4   0   48.29    2.22
  -3   4   0   46.69    1.97
  -3   4   0   47.29    2.23
   2  -4   0    4.68    1.17
   2  -4   0    6.18    0.57
   2  -4   0    7.08    0.60
  -2   4   0    6.31    0.90
  -2   4   0    7.59    1.27
  -2   4   0    5.97    1.00
  -2   4   0    7.72    1.11
   1  -4   0  150.86    4.95
   1  -4   0  151.42    4.41
   1  -4   0  149.04    4.75
  -1   4   0  153.56    4.91
  -1   4   0  149.37    4.78
  -1   4   0  150.16    4.64
  -1   4   0  153.69    4.91
   0  -4   0   46.99    2.30
   0  -4   0   44.88    1.88
   0  -4   0   42.40    2.07
   0   4   0   44.04    2.19
   0   4   0   45.43    2.36
   0   4   0   43.25    2.23
  -1  -4   0  235.61    7.18
  -1  -4   0  246.83    6.97
   1   4   0  254.06    7.30
   1   4   0  249.03    7.33
   1   4   0  246.40    7.04
  -2  -4   0  521.58   13.63
  -2  -4   0  502.10   13.56
   2   4   0  508.50   13.18
   2   4   0  506.89   13.59
   2   4   0  529.13   13.97
  -3  -4   0  187.16    5.92
  -3  -4   0  178.38    5.91
  -3  -4   0  186.62    5.68
   3   4   0  174.21    5.55
   3   4   0  178.02    6.06
   3   4   0  183.03    5.86
  -4  -4   0   99.35    3.97
  -4  -4   0  102.27    3.79
  -4  -4   0   93.88    4.10
  -4  -4   0   91.96    3.91
   4   4   0   94.24    3.57
   4   4   0   97.26    4.33
   4   4   0  108.35    4.00
  -5  -4   0   58.67    2.79
  -5  -4   0   57.93    2.93
  -5  -4   0   54.09    2.89
  -5  -4   0   57.97    3.32
   5   4   0   51.88    2.71
   5   4   0   57.21    3.55
   5   4   0   57.14    1.71
   5   4   0   55.44    2.45
  -6  -4   0    6.06    1.28
  -6  -4   0    8.34    1.38
  -6  -4   0    6.79    1.65
  -6  -4   0    4.76    1.10
   6   4   0    8.40    1.85
  -7  -4   0   11.74    1.73
  -7  -4   0   11.17    2.23
  -7  -4   0   13.32    1.80
   7   4   0   11.86    2.32
   7   4   0   12.97    1.51
  -8  -4   0    9.88    1.64
  -8  -4   0   10.67    1.75
   8   4   0    8.32    1.27
  -9  -4   0    2.62    1.15
 -10  -4   0   22.81    2.41
 -11  -4   0    9.69    1.80
 -12  -4   0    1.28    1.20
 -13  -4   0    6.99    1.77
 -10   5   0   24.75    1.37
  -9   5   0   17.12    1.45
  -8   5   0    9.15    1.16
  -8   5   0    9.18    1.18
  -7   5   0   18.74    1.64
  -7   5   0   16.26    1.53
  -6   5   0   31.71    1.93
  -6   5   0   31.38    1.91
   5  -5   0   27.68    3.20
  -5   5   0   29.56    3.32
  -5   5   0   27.22    1.83
  -5   5   0   27.19    1.84
   4  -5   0   36.45    1.52
   4  -5   0   34.64    3.22
  -4   5   0   34.45    2.06
  -4   5   0   34.19    2.07
   3  -5   0   18.42    1.47
   3  -5   0   20.28    1.35
   3  -5   0   20.22    2.24
  -3   5   0   17.02    1.49
  -3   5   0   19.49    1.80
  -3   5   0   21.23    1.87
   2  -5   0   45.78    1.76
   2  -5   0   42.86    2.68
   2  -5   0   43.29    1.74
  -2   5   0   44.19    2.44
  -2   5   0   47.98    2.53
  -2   5   0   45.93    2.28
  -2   5   0   42.47    2.51
   1  -5   0   52.71    2.60
   1  -5   0   56.49    2.64
   1  -5   0   56.04    2.41
  -1   5   0   55.32    2.78
  -1   5   0   54.78    2.82
  -1   5   0   57.42    2.70
  -1   5   0   53.85    2.43
   0  -5   0    5.34    1.10
   0  -5   0    5.81    1.06
   0  -5   0    5.10    0.82
   0   5   0    4.64    1.04
   0   5   0    6.18    1.19
   0   5   0    4.41    1.21
  -1  -5   0    0.36    0.76
  -1  -5   0   -1.51    0.62
   1   5   0    0.00    0.63
   1   5   0    1.06    0.86
  -2  -5   0   18.34    1.89
   2   5   0   23.00    2.14
   2   5   0   22.34    1.92
   2   5   0   20.99    1.55
  -3  -5   0   17.89    1.94
  -3  -5   0   17.41    1.74
   3   5   0   16.73    1.73
   3   5   0   22.44    2.12
   3   5   0   18.26    1.74
  -4  -5   0    9.39    1.51
  -4  -5   0    8.10    1.34
   4   5   0    7.90    1.28
   4   5   0    5.27    1.29
   4   5   0    8.10    1.43
  -5  -5   0   77.06    3.69
  -5  -5   0   74.16    3.38
  -5  -5   0   70.35    3.55
  -5  -5   0   67.73    3.54
   5   5   0   70.83    3.15
   5   5   0   64.90    3.75
   5   5   0   70.71    3.44
  -6  -5   0   22.08    2.37
  -6  -5   0   21.33    2.11
  -6  -5   0   22.89    2.57
  -6  -5   0   17.66    2.12
   6   5   0   13.26    2.31
   6   5   0   21.31    2.11
   6   5   0   20.55    1.75
  -7  -5   0   38.01    3.62
  -7  -5   0   48.58    3.12
  -7  -5   0   37.69    2.76
   7   5   0   40.17    3.91
  -8  -5   0   32.83    2.94
   8   5   0   32.79    3.88
  -9  -5   0    5.86    1.51
 -10  -5   0    3.51    1.40
 -11  -5   0    2.84    1.37
 -12  -5   0    7.69    1.89
 -13  -5   0    0.47    1.23
 -10   6   0    2.44    0.92
  -9   6   0   19.36    1.77
  -8   6   0   14.10    1.52
  -7   6   0    0.33    0.80
  -6   6   0   14.41    1.68
  -6   6   0   13.23    1.64
  -5   6   0   47.79    2.67
  -5   6   0   51.04    4.46
  -5   6   0   51.39    2.77
   4  -6   0    1.23    1.16
   4  -6   0    2.14    0.68
  -4   6   0    1.52    0.86
  -4   6   0    1.30    0.81
   3  -6   0   19.14    1.68
   3  -6   0   17.00    2.21
  -3   6   0   19.48    1.82
  -3   6   0   20.78    2.04
  -3   6   0   16.13    1.87
   2  -6   0   14.45    1.79
   2  -6   0   13.12    1.17
   2  -6   0   14.27    1.22
  -2   6   0   14.54    1.76
  -2   6   0   13.28    1.71
  -2   6   0   12.30    1.53
  -2   6   0   16.09    1.71
   1  -6   0   26.20    1.77
   1  -6   0   23.20    2.08
   1  -6   0   22.37    1.77
   1  -6   0   18.79    1.65
  -1   6   0   19.58    2.07
  -1   6   0   23.71    2.27
  -1   6   0   20.22    1.97
   0  -6   0   19.87    1.84
   0  -6   0   22.40    2.15
   0  -6   0   21.14    1.49
   0   6   0   17.91    2.08
   0   6   0   21.98    2.05
  -1  -6   0   10.04    0.96
  -1  -6   0    9.03    1.47
  -1  -6   0   11.39    1.48
   1   6   0    8.46    1.55
   1   6   0   10.30    1.51
  -2  -6   0   12.07    1.65
  -2  -6   0   11.45    1.63
   2   6   0   12.01    1.32
   2   6   0   15.19    1.94
   2   6   0   11.55    1.61
  -3  -6   0  124.27    5.05
   3   6   0  124.41    4.61
   3   6   0  125.57    4.83
   3   6   0  117.92    5.00
  -4  -6   0    1.60    1.05
  -4  -6   0    1.40    0.86
   4   6   0    0.40    0.81
   4   6   0    1.12    0.92
   4   6   0    0.26    0.89
  -5  -6   0    2.49    1.10
  -5  -6   0    1.75    1.07
   5   6   0    1.29    0.93
   5   6   0    0.20    1.20
   5   6   0    1.74    0.96
  -6  -6   0    4.02    1.20
  -6  -6   0    1.10    1.21
  -6  -6   0    1.91    1.08
   6   6   0    3.57    1.52
   6   6   0    2.35    0.70
   6   6   0    1.84    1.10
   6   6   0    0.25    0.82
  -7  -6   0    4.37    1.33
  -7  -6   0    3.70    1.73
  -7  -6   0    3.32    1.35
   7   6   0    4.55    1.10
   7   6   0    3.40    1.30
   7   6   0    6.97    2.05
  -8  -6   0   29.09    2.99
   8   6   0   26.33    3.56
  -9  -6   0   10.83    2.07
 -10  -6   0    4.04    1.62
 -11  -6   0    1.32    1.30
 -12  -6   0    4.67    1.75
 -10   7   0    3.32    1.06
  -9   7   0   11.36    1.60
  -8   7   0   14.61    1.78
  -7   7   0    1.34    1.03
  -6   7   0    1.69    1.05
  -5   7   0   23.60    2.35
   4  -7   0   56.53    3.93
  -4   7   0   58.80    4.08
  -4   7   0   54.51    3.19
  -4   7   0   64.26    3.38
   3  -7   0    7.69    1.69
  -3   7   0    7.77    1.49
  -3   7   0   11.06    1.69
   2  -7   0    6.67    1.41
   2  -7   0    8.78    1.11
   2  -7   0    5.65    1.21
   2  -7   0    8.30    1.10
  -2   7   0    8.90    1.61
  -2   7   0    8.36    1.50
  -2   7   0    8.55    1.55
   1  -7   0   15.13    1.60
   1  -7   0   18.95    1.85
   1  -7   0   15.30    1.66
   1  -7   0   16.62    1.90
  -1   7   0   14.98    1.91
  -1   7   0   13.12    1.88
   0  -7   0   17.82    1.42
   0  -7   0   17.58    1.89
   0  -7   0   18.54    2.08
   0   7   0   17.86    2.02
   0   7   0   19.44    2.25
  -1  -7   0   75.26    3.81
  -1  -7   0   73.25    2.72
  -1  -7   0   71.88    3.51
   1   7   0   79.59    4.02
   1   7   0   73.44    3.68
  -2  -7   0   40.10    2.82
  -2  -7   0   34.26    2.55
   2   7   0   42.01    2.21
   2   7   0   42.45    2.91
   2   7   0   39.99    2.73
  -3  -7   0    9.14    1.75
   3   7   0    8.53    1.36
   3   7   0    7.12    1.45
   3   7   0    8.95    1.64
  -4  -7   0   23.72    2.45
  -4  -7   0   21.10    2.50
   4   7   0   19.88    2.18
   4   7   0   18.78    2.35
   4   7   0   19.89    2.16
  -5  -7   0   29.95    2.73
  -5  -7   0   20.83    2.53
   5   7   0   27.78    2.78
   5   7   0   30.82    2.96
   5   7   0   28.25    2.58
  -6  -7   0    2.68    1.28
  -6  -7   0    2.65    1.24
   6   7   0    1.45    1.20
   6   7   0   -0.48    0.90
   6   7   0    2.46    1.53
  -7  -7   0   77.89    4.15
  -7  -7   0   72.94    4.23
   7   7   0   72.54    3.55
   7   7   0   72.26    4.01
   7   7   0   71.24    2.61
   7   7   0   63.65    4.55
   7   7   0   67.98    2.56
  -8  -7   0   19.85    2.69
   8   7   0   19.24    3.16
   8   7   0   17.13    1.76
  -9  -7   0   18.36    2.63
 -10  -7   0   16.72    2.69
 -11  -7   0   -1.42    1.11
 -12  -7   0   -0.19    1.33
  -9   8   0    4.09    1.32
  -8   8   0   10.45    1.74
  -7   8   0    3.91    1.36
  -6   8   0   -0.45    0.96
  -5   8   0    7.18    1.66
  -4   8   0   36.38    3.22
  -4   8   0   33.40    3.67
   3  -8   0   32.99    3.14
  -3   8   0   33.30    3.09
   2  -8   0   36.09    2.47
   2  -8   0   33.64    1.97
   2  -8   0   29.69    1.92
   2  -8   0   37.93    2.71
  -2   8   0   33.29    3.15
  -2   8   0   34.67    2.99
   1  -8   0    7.49    1.31
   1  -8   0    8.89    1.46
   1  -8   0   10.33    1.69
   1  -8   0    7.57    1.33
  -1   8   0    9.23    1.78
  -1   8   0    8.36    1.66
   0  -8   0   20.20    1.61
   0  -8   0   19.65    2.13
   0  -8   0   16.94    2.24
   0   8   0   16.49    2.28
   0   8   0   19.57    2.32
  -1  -8   0   43.48    3.11
  -1  -8   0   42.84    1.97
  -1  -8   0   51.11    3.06
   1   8   0   45.66    3.08
   1   8   0   39.70    3.53
  -2  -8   0   17.59    2.31
  -2  -8   0   22.03    2.39
   2   8   0   14.18    2.20
   2   8   0   16.81    1.65
   2   8   0   16.76    2.22
  -3  -8   0   14.06    2.01
  -3  -8   0    8.60    1.82
   3   8   0   15.86    1.74
   3   8   0   16.09    2.14
   3   8   0   14.09    2.18
  -4  -8   0   17.62    2.43
   4   8   0   18.93    2.15
   4   8   0   11.26    1.94
   4   8   0   18.03    2.44
  -5  -8   0   10.44    2.03
  -5  -8   0    7.44    1.71
   5   8   0   10.37    1.90
   5   8   0    9.68    1.78
   5   8   0    5.71    1.63
  -6  -8   0   39.55    3.82
   6   8   0   37.48    3.61
   6   8   0   40.78    3.70
   6   8   0   39.47    3.26
  -7  -8   0    3.47    1.56
   7   8   0    4.84    1.64
   7   8   0    3.32    1.38
   7   8   0    2.82    0.90
   7   8   0    2.63    1.77
  -8  -8   0    1.17    1.35
   8   8   0    1.37    1.09
   8   8   0    0.74    1.82
  -9  -8   0    7.94    2.08
 -10  -8   0    5.15    1.83
 -11  -8   0    3.53    1.78
  -8   9   0    4.75    1.50
  -7   9   0   -0.35    0.99
  -6   9   0    2.16    1.33
  -5   9   0   10.67    2.03
  -4   9   0    2.60    1.42
  -3   9   0   21.05    2.66
   2  -9   0    2.70    0.98
   2  -9   0    1.19    0.90
  -2   9   0    3.03    1.45
   1  -9   0   14.29    2.11
   1  -9   0   16.27    1.84
   1  -9   0   14.18    1.88
   1  -9   0   14.87    1.80
  -1   9   0   11.84    2.19
   0  -9   0   26.81    1.85
   0  -9   0   32.96    3.11
   0  -9   0   29.52    2.73
   0   9   0   30.91    3.24
   0   9   0   32.00    3.13
  -1  -9   0   77.10    4.18
  -1  -9   0   85.60    4.51
   1   9   0   81.16    4.44
   1   9   0   65.37    4.30
  -2  -9   0    8.37    1.77
  -2  -9   0    8.47    1.97
   2   9   0    8.38    1.92
   2   9   0    9.52    1.88
   2   9   0    8.14    1.31
  -3  -9   0   16.06    2.29
  -3  -9   0   14.88    2.38
   3   9   0   13.90    1.74
   3   9   0   16.12    2.27
   3   9   0   11.12    2.21
  -4  -9   0   19.75    2.70
   4   9   0   22.01    2.35
   4   9   0   11.56    2.22
   4   9   0   18.61    2.50
  -5  -9   0    7.06    2.00
   5   9   0    5.80    1.77
   5   9   0    3.55    1.44
   5   9   0    3.63    1.49
  -6  -9   0   19.45    2.88
   6   9   0   22.02    2.86
   6   9   0   21.83    2.90
   6   9   0   23.46    2.78
  -7  -9   0    0.88    1.31
   7   9   0    0.10    1.63
   7   9   0   -1.17    1.14
  -8  -9   0    0.04    1.43
   8   9   0    0.24    1.88
   8   9   0    0.73    1.26
  -9  -9   0    4.37    1.80
   9   9   0    4.23    1.31
 -10  -9   0    9.14    2.38
 -11  -9   0    8.85    2.41
  -7  10   0   12.67    2.23
  -6  10   0    1.36    1.18
  -5  10   0    6.06    1.78
  -4  10   0    9.31    2.07
  -3  10   0   20.00    2.77
   2 -10   0    8.32    1.37
   2 -10   0    8.63    1.38
  -2  10   0    9.98    2.09
   1 -10   0   80.03    3.81
   1 -10   0   76.59    3.78
  -1  10   0   76.46    4.73
   0 -10   0   42.73    3.75
   0 -10   0   41.16    2.99
   0 -10   0   40.29    3.30
   0  10   0   38.22    3.83
  -1 -10   0    7.54    1.83
  -1 -10   0    6.62    1.87
   1  10   0    7.81    1.99
  -2 -10   0   10.35    2.07
  -2 -10   0   16.70    2.63
   2  10   0   15.46    2.60
   2  10   0   11.00    1.48
  -3 -10   0    1.03    1.39
   3  10   0    2.15    1.47
  -4 -10   0   17.05    2.78
   4  10   0   19.32    3.01
  -5 -10   0   21.53    3.08
   5  10   0   17.12    2.63
   5  10   0   18.48    2.78
  -6 -10   0    3.61    1.74
   6  10   0    0.81    1.41
   6  10   0    3.47    1.66
  -7 -10   0    3.28    1.87
   7  10   0    2.15    1.44
  -8 -10   0   24.15    3.47
   8  10   0   21.46    2.78
  -9 -10   0    5.61    2.07
   9  10   0    9.15    1.87
 -10 -10   0    1.11    1.69
  -6  11   0   -1.09    1.25
  -5  11   0    2.40    1.62
  -4  11   0   12.59    2.50
  -3  11   0    6.13    1.92
   2 -11   0    1.68    1.01
   2 -11   0    0.59    0.92
  -2  11   0   -1.36    1.05
   1 -11   0    1.90    1.26
   1 -11   0    2.28    1.34
  -1  11   0    3.06    1.60
   0 -11   0   14.96    2.23
   0 -11   0   12.60    2.16
   0  11   0   19.13    2.95
  -1 -11   0   -0.83    1.17
  -1 -11   0   -1.10    1.34
   1  11   0   -0.31    1.40
  -2 -11   0   30.78    3.54
   2  11   0   23.76    3.34
  -3 -11   0    1.62    1.59
   3  11   0    2.64    1.65
  -4 -11   0    2.56    1.63
   4  11   0    1.61    1.66
  -5 -11   0    0.91    1.64
   5  11   0    2.55    1.68
  -6 -11   0    2.73    1.68
   6  11   0    3.11    1.73
  -7 -11   0   17.78    3.20
   7  11   0   20.98    3.06
  -8 -11   0   11.22    2.75
   8  11   0    6.52    2.07
  -9 -11   0    1.98    1.95
   9  11   0   -0.08    1.38
  -4  12   0    6.44    2.04
  -3  12   0    1.76    1.71
   2 -12   0   -0.02    0.97
   2 -12   0    2.84    1.08
  -2  12   0    1.60    1.68
   1 -12   0    2.47    1.43
   1 -12   0    2.84    1.41
  -1  12   0    1.16    1.62
   0 -12   0    2.27    1.44
   0 -12   0    0.90    1.35
   0  12   0    0.26    1.55
  -1 -12   0    4.10    1.75
   1  12   0    9.14    2.54
   2  12   0    5.46    2.06
  -3 -12   0    5.40    2.03
   3  12   0    2.69    1.96
  -4 -12   0   -0.24    1.36
   4  12   0    0.66    1.76
  -5 -12   0   -2.74    1.30
   5  12   0    0.05    1.71
  -6 -12   0    1.21    1.79
  -7 -12   0    1.41    1.74
  -8 -12   0    7.23    2.55
   2 -13   0    0.83    0.82
   2 -13   0    0.85    0.81
  -2  13   0    2.10    1.68
   1 -13   0    4.10    1.60
   1 -13   0    1.48    1.27
  -1  13   0    1.34    1.78
   0 -13   0    6.64    1.99
   0 -13   0    4.97    1.76
   0  13   0    5.60    2.13
  -1 -13   0    9.33    2.16
   1  13   0    4.61    2.15
   2  13   0   -0.34    1.50
   3  13   0    1.51    1.74
   4  13   0   17.08    3.29
  -5 -13   0    6.02    2.23
   5  13   0    4.55    2.22
   5  13  -1    2.42    1.99
  -5 -13   1    1.83    1.88
   4  13  -1    6.45    2.47
   3  13  -1    1.55    1.92
   2  13  -1    6.26    2.44
   1  13  -1    1.87    1.99
  -1 -13   1   -0.83    1.43
   0  13  -1    1.14    1.87
   0 -13   1    1.55    1.64
   0 -13   1    2.94    1.66
  -1  13  -1    5.34    2.26
   1 -13   1    8.68    1.87
   1 -13   1    6.15    1.64
  -2  13  -1    5.88    2.13
   2 -13   1    3.96    1.04
   2 -13   1    5.07    1.10
  -7 -12   1   19.82    3.51
  -6 -12   1    2.94    1.86
   5  12  -1   -0.93    1.63
  -5 -12   1   -1.99    1.58
   4  12  -1    2.75    1.92
  -4 -12   1    5.77    2.10
   3  12  -1    6.80    2.23
  -3 -12   1    5.32    2.07
   2  12  -1    5.86    2.16
   1  12  -1    7.73    2.45
  -1 -12   1   12.00    2.32
   0  12  -1    0.56    1.70
   0 -12   1    0.23    1.40
   0 -12   1    1.57    1.47
  -1  12  -1    4.20    1.94
   1 -12   1    1.60    1.24
   1 -12   1    1.75    1.40
  -2  12  -1    1.72    1.55
   2 -12   1    2.20    1.11
   2 -12   1    2.84    1.14
  -3  12  -1   13.30    2.66
  -4  12  -1    7.93    2.32
   9  11  -1    2.11    1.59
  -9 -11   1    1.93    1.91
   8  11  -1    3.00    1.77
  -8 -11   1    1.53    1.74
   7  11  -1    0.25    1.59
  -7 -11   1    0.11    1.55
   6  11  -1   11.74    2.63
  -6 -11   1   14.93    2.83
   5  11  -1    1.57    1.79
  -5 -11   1    1.05    1.52
   4  11  -1    1.55    1.59
  -4 -11   1   -0.21    1.31
   3  11  -1   -1.23    1.14
  -3 -11   1    2.28    1.59
   2  11  -1   10.50    2.30
  -2 -11   1    5.82    1.97
   1  11  -1   11.78    2.47
  -1 -11   1   10.77    2.22
  -1 -11   1    6.43    1.86
  -1 -11   1    7.53    1.84
   0  11  -1    5.36    1.93
   0 -11   1    4.93    1.71
   0 -11   1    2.19    1.36
  -1  11  -1    3.40    1.68
   1 -11   1    2.69    1.29
   1 -11   1    3.50    1.39
  -2  11  -1    0.51    1.40
   2 -11   1    2.06    1.09
   2 -11   1    1.33    0.97
  -3  11  -1   12.35    2.38
  -4  11  -1    1.06    1.34
  -5  11  -1    6.31    1.94
  -6  11  -1    4.69    1.83
 -10 -10   1    4.68    2.18
   9  10  -1    4.01    1.56
  -9 -10   1    0.74    1.57
   8  10  -1    4.45    1.67
  -8 -10   1    2.89    1.73
   7  10  -1    2.40    1.50
  -7 -10   1    0.94    1.59
   6  10  -1   18.67    2.65
   6  10  -1   24.17    3.24
  -6 -10   1   23.08    3.23
   5  10  -1    0.18    1.34
   5  10  -1    3.55    1.50
  -5 -10   1    2.72    1.67
   4  10  -1   24.14    3.32
   4  10  -1   28.38    2.83
  -4 -10   1   34.44    3.71
   3  10  -1    1.33    1.20
   3  10  -1    1.22    1.37
  -3 -10   1    1.66    1.47
   2  10  -1   -0.22    1.17
   2  10  -1    0.38    1.01
  -2 -10   1    0.34    1.28
  -2 -10   1    0.14    1.29
   1  10  -1    2.68    1.59
  -1 -10   1    0.39    1.19
  -1 -10   1    3.55    1.53
   0  10  -1   10.22    2.22
   0 -10   1    9.27    1.97
   0 -10   1    8.18    1.74
   0 -10   1   12.39    2.00
  -1  10  -1    1.08    1.36
   1 -10   1    0.30    1.14
   1 -10   1    0.71    1.07
  -2  10  -1   10.33    2.08
   2 -10   1   11.94    1.51
   2 -10   1   17.29    1.79
  -3  10  -1   11.65    2.24
  -4  10  -1    0.43    1.29
  -5  10  -1   -1.10    0.97
  -6  10  -1    1.55    1.29
  -7  10  -1    2.37    1.39
 -11  -9   1   -0.23    1.54
 -10  -9   1    8.31    2.21
   9   9  -1    1.95    2.40
  -9  -9   1    0.81    1.48
   8   9  -1    2.96    1.38
   8   9  -1    0.08    2.09
  -8  -9   1    3.04    1.63
   7   9  -1    5.62    1.59
   7   9  -1    0.85    1.86
  -7  -9   1    2.84    1.56
   6   9  -1    1.78    1.77
   6   9  -1    3.56    1.63
   6   9  -1    3.12    1.52
  -6  -9   1    6.94    1.99
   5   9  -1    6.80    1.82
   5   9  -1    5.75    1.67
   5   9  -1    7.00    1.90
  -5  -9   1    5.63    1.91
   4   9  -1    5.77    1.71
   4   9  -1    5.64    1.76
   4   9  -1    8.90    1.78
  -4  -9   1    7.79    1.88
   3   9  -1    1.79    1.43
   3   9  -1    0.46    1.15
   3   9  -1    1.33    1.11
  -3  -9   1    0.91    1.12
  -3  -9   1    0.82    1.22
   2   9  -1   26.39    2.90
   2   9  -1   24.98    2.22
   2   9  -1   25.49    3.03
  -2  -9   1   23.32    2.87
  -2  -9   1   27.02    2.84
   1   9  -1   12.21    2.21
   1   9  -1   12.93    2.25
  -1  -9   1    9.99    1.81
  -1  -9   1   12.67    2.22
   0   9  -1   42.24    3.60
   0   9  -1   39.74    3.74
   0  -9   1   45.18    3.74
   0  -9   1   44.15    2.99
   0  -9   1   46.14    3.13
  -1   9  -1   16.49    2.45
   1  -9   1   14.68    1.91
   1  -9   1   16.91    1.97
   1  -9   1   12.75    2.07
  -2   9  -1    8.22    1.88
   2  -9   1   10.40    1.41
   2  -9   1   12.31    1.49
  -3   9  -1    7.97    1.79
  -4   9  -1    4.98    1.71
  -5   9  -1    6.08    1.77
  -6   9  -1    3.79    1.47
  -7   9  -1    0.63    1.18
  -8   9  -1    1.52    1.18
 -11  -8   1    7.17    2.21
 -10  -8   1    3.73    1.64
   9   8  -1    1.68    2.36
  -9  -8   1    4.33    1.62
   8   8  -1   16.02    2.00
   8   8  -1   17.46    3.18
  -8  -8   1   10.32    2.20
   7   8  -1    1.82    1.70
   7   8  -1    1.27    0.79
   7   8  -1    1.93    1.22
   7   8  -1    1.51    1.43
  -7  -8   1    0.08    1.16
   6   8  -1   20.59    2.51
   6   8  -1   22.65    3.00
   6   8  -1   23.30    2.88
  -6  -8   1   24.42    3.00
   5   8  -1    7.27    1.70
   5   8  -1    5.66    1.68
   5   8  -1    5.22    1.69
  -5  -8   1    4.77    1.58
  -5  -8   1    6.43    1.63
   4   8  -1   13.21    2.18
   4   8  -1   11.75    1.95
   4   8  -1   13.61    1.98
  -4  -8   1   16.86    2.39
  -4  -8   1   14.25    1.51
   3   8  -1    6.30    1.55
   3   8  -1    3.94    1.19
   3   8  -1    2.11    1.38
  -3  -8   1    2.22    1.26
  -3  -8   1    6.95    1.58
   2   8  -1   14.55    2.22
   2   8  -1   13.36    1.65
   2   8  -1   16.60    2.16
  -2  -8   1   14.26    2.06
  -2  -8   1   17.56    2.36
   1   8  -1   23.52    2.49
   1   8  -1   24.48    2.81
  -1  -8   1   19.49    2.44
  -1  -8   1   22.04    2.32
   0   8  -1   21.38    2.42
   0   8  -1   15.19    2.29
   0  -8   1   17.38    2.04
   0  -8   1   18.15    2.26
  -1   8  -1    4.01    1.35
  -1   8  -1    4.43    1.33
   1  -8   1    4.39    1.32
   1  -8   1    3.96    1.15
   1  -8   1    3.62    1.09
  -2   8  -1   10.32    1.86
  -2   8  -1   14.19    2.14
   2  -8   1   14.88    1.54
   2  -8   1   14.28    1.93
   2  -8   1   12.29    1.42
  -3   8  -1    8.26    1.72
  -4   8  -1    9.96    1.86
  -5   8  -1   18.14    2.30
  -6   8  -1    2.18    1.20
  -7   8  -1    5.75    1.41
  -8   8  -1    1.12    1.15
  -9   8  -1    0.33    0.95
 -12  -7   1   11.75    2.46
 -11  -7   1    2.10    1.59
 -10  -7   1    2.71    1.50
   9   7  -1    6.82    2.57
  -9  -7   1    9.98    2.10
   8   7  -1   17.41    3.05
  -8  -7   1   10.00    2.10
   7   7  -1    2.83    1.28
   7   7  -1    3.65    1.18
   7   7  -1    2.37    0.63
   7   7  -1    2.01    1.70
  -7  -7   1    2.77    1.40
   6   7  -1    8.57    1.75
   6   7  -1    7.97    1.55
   6   7  -1   11.76    2.23
  -6  -7   1    8.13    1.84
  -6  -7   1    8.76    1.80
   5   7  -1    1.69    1.02
   5   7  -1    2.93    1.48
   5   7  -1    2.05    1.22
  -5  -7   1   -0.17    0.95
  -5  -7   1    1.11    1.14
  -5  -7   1    0.43    1.04
   4   7  -1   11.33    1.97
   4   7  -1   16.49    2.02
   4   7  -1   14.66    1.95
  -4  -7   1   16.77    1.66
  -4  -7   1   14.50    2.13
  -4  -7   1   15.47    2.03
   3   7  -1   35.74    2.45
   3   7  -1   39.02    2.73
   3   7  -1   43.01    3.07
  -3  -7   1   39.59    2.81
   2   7  -1    2.72    0.94
   2   7  -1    5.34    1.32
   2   7  -1    2.96    1.13
  -2  -7   1    0.55    0.82
  -2  -7   1    1.39    0.94
   1   7  -1    3.40    1.28
   1   7  -1    2.81    1.15
  -1  -7   1    3.87    1.17
  -1  -7   1    5.47    1.39
   0   7  -1    9.60    1.70
   0   7  -1   13.16    1.79
   0  -7   1   14.26    1.70
   0  -7   1   15.03    1.93
  -1   7  -1   46.14    2.92
  -1   7  -1   46.64    2.99
   1  -7   1   46.39    2.53
   1  -7   1   47.19    2.50
   1  -7   1   42.52    2.72
   1  -7   1   44.44    2.45
  -2   7  -1    1.57    0.98
  -2   7  -1    1.74    1.06
  -2   7  -1    2.27    1.10
  -2   7  -1    0.83    0.82
   2  -7   1    1.12    0.72
   2  -7   1    2.40    0.97
   2  -7   1    1.97    0.77
  -3   7  -1    0.41    0.93
  -3   7  -1    0.42    0.88
  -4   7  -1   22.74    2.35
   4  -7   1   26.38    2.06
   4  -7   1   25.88    1.99
  -5   7  -1   47.28    2.98
  -6   7  -1   11.47    1.73
  -7   7  -1   26.27    2.43
  -8   7  -1    0.34    0.85
  -9   7  -1   17.48    1.91
 -10   7  -1    2.77    1.12
 -12  -6   1    8.54    2.11
 -11  -6   1   12.07    2.24
 -10  -6   1    2.17    1.35
   9   6  -1   19.02    3.47
  -9  -6   1   19.72    2.66
   8   6  -1    8.10    2.38
  -8  -6   1   11.72    2.05
   7   6  -1   18.06    1.78
   7   6  -1   21.34    3.04
   7   6  -1   17.79    2.24
  -7  -6   1   23.31    2.70
   6   6  -1   81.00    2.99
   6   6  -1   78.19    3.96
   6   6  -1   73.13    3.48
   6   6  -1   71.35    4.55
  -6  -6   1   77.70    3.88
  -6  -6   1   78.09    4.14
   5   6  -1    6.39    1.32
   5   6  -1    5.03    1.54
   5   6  -1    4.74    1.38
  -5  -6   1    5.18    1.39
  -5  -6   1    4.52    1.25
   4   6  -1   68.06    3.63
   4   6  -1   79.34    3.80
   4   6  -1   68.14    3.40
  -4  -6   1   68.76    3.27
  -4  -6   1   64.89    3.42
  -4  -6   1   65.29    3.67
   3   6  -1   90.24    4.01
   3   6  -1   88.15    3.93
   3   6  -1   94.67    4.35
  -3  -6   1   96.10    4.32
  -3  -6   1   94.94    3.46
   2   6  -1   27.06    1.92
   2   6  -1   25.62    2.51
   2   6  -1   28.24    2.40
  -2  -6   1   27.79    2.47
  -2  -6   1   27.67    2.35
   1   6  -1   43.70    2.79
   1   6  -1   46.56    2.74
  -1  -6   1   45.76    2.77
  -1  -6   1   47.91    2.63
   0   6  -1    4.81    1.32
   0   6  -1    7.42    1.34
   0  -6   1    8.51    1.30
   0  -6   1    8.70    1.48
   0  -6   1    7.33    0.85
  -1   6  -1   79.36    3.72
  -1   6  -1   83.05    3.59
  -1   6  -1   76.99    3.70
   1  -6   1   76.83    3.17
   1  -6   1   74.98    3.09
   1  -6   1   77.43    3.19
   1  -6   1   75.88    3.46
  -2   6  -1   25.34    2.00
  -2   6  -1   20.64    1.95
  -2   6  -1   18.09    2.00
  -2   6  -1   21.48    2.15
   2  -6   1   21.12    1.41
   2  -6   1   19.73    1.99
   2  -6   1   18.82    1.47
  -3   6  -1    1.27    0.85
  -3   6  -1    2.25    0.97
  -3   6  -1    0.01    0.79
  -4   6  -1    5.65    1.23
  -4   6  -1    4.63    1.16
   4  -6   1    4.32    0.88
  -5   6  -1    7.28    1.36
  -5   6  -1    8.20    1.41
  -6   6  -1    5.36    1.24
  -6   6  -1    8.91    1.40
  -7   6  -1   14.40    1.65
  -8   6  -1    1.62    0.85
  -9   6  -1   16.44    1.69
 -10   6  -1    0.94    0.82
 -12  -5   1   -0.14    1.24
 -11  -5   1    0.00    1.16
 -10  -5   1    8.14    1.80
   9   5  -1    0.28    1.84
  -9  -5   1    0.88    1.19
   8   5  -1   14.44    2.78
  -8  -5   1   16.96    2.24
   7   5  -1   95.94    5.53
  -7  -5   1  101.14    4.68
  -7  -5   1   99.53    4.63
   6   5  -1   53.40    3.00
   6   5  -1   49.52    2.51
   6   5  -1   53.68    3.83
  -6  -5   1   58.93    3.29
  -6  -5   1   65.97    3.74
  -6  -5   1   50.19    3.14
  -6  -5   1   57.87    3.06
   5   5  -1    3.15    0.73
   5   5  -1    2.01    1.00
   5   5  -1    3.42    1.33
   5   5  -1    3.81    1.00
  -5  -5   1    3.69    1.06
  -5  -5   1    2.18    1.00
  -5  -5   1    2.71    1.20
   4   5  -1   18.15    2.07
   4   5  -1   18.38    1.98
   4   5  -1   19.33    1.83
  -4  -5   1   21.90    2.04
  -4  -5   1   13.73    1.83
  -4  -5   1   19.58    1.96
   3   5  -1   83.06    3.67
   3   5  -1   80.79    3.48
   3   5  -1   82.68    3.76
  -3  -5   1   78.96    3.52
  -3  -5   1   78.58    3.73
  -3  -5   1   81.21    3.25
   2   5  -1    2.15    1.00
   2   5  -1    3.29    0.95
   2   5  -1    3.75    0.96
  -2  -5   1    2.37    1.00
   1   5  -1   47.01    2.45
   1   5  -1   38.44    2.45
  -1  -5   1   44.21    2.44
  -1  -5   1   38.03    2.44
   0   5  -1    7.93    1.39
   0   5  -1    8.92    1.32
   0   5  -1    7.38    1.29
   0  -5   1    7.40    1.16
   0  -5   1    8.36    0.83
   0  -5   1    7.70    1.26
  -1   5  -1   98.50    3.52
  -1   5  -1   95.13    4.01
  -1   5  -1  108.53    3.93
  -1   5  -1  104.75    4.10
   1  -5   1  110.62    3.71
   1  -5   1  104.17    3.60
   1  -5   1  104.54    3.80
   1  -5   1  104.98    3.97
  -2   5  -1    1.93    0.78
  -2   5  -1    1.49    0.86
  -2   5  -1    2.16    0.89
  -2   5  -1    0.90    0.73
   2  -5   1    2.38    0.64
   2  -5   1    2.31    0.99
   2  -5   1    1.47    0.57
  -3   5  -1   15.32    1.61
  -3   5  -1   18.13    1.56
  -3   5  -1   16.20    1.69
   3  -5   1   17.96    1.46
   3  -5   1   18.02    2.11
  -4   5  -1   53.75    2.63
  -4   5  -1   54.21    2.65
   4  -5   1   53.81    2.04
  -5   5  -1   15.90    1.60
  -5   5  -1   16.52    1.60
  -6   5  -1    8.73    1.25
  -6   5  -1    5.48    1.07
  -7   5  -1    1.64    0.77
  -7   5  -1    0.79    0.74
  -8   5  -1   38.15    2.05
  -9   5  -1    0.61    0.74
 -13  -4   1    0.22    1.23
 -12  -4   1    4.33    1.49
 -11  -4   1    1.66    1.11
 -10  -4   1   27.83    2.72
  -9  -4   1   32.06    2.89
   8   4  -1   54.14    5.10
  -8  -4   1   59.14    3.30
   7   4  -1    1.95    1.45
  -7  -4   1    4.01    1.12
  -7  -4   1    0.81    0.89
   6   4  -1   42.81    3.49
  -6  -4   1   50.03    3.38
  -6  -4   1   44.95    2.69
  -6  -4   1   43.59    2.55
  -6  -4   1   42.89    2.66
   5   4  -1    6.60    0.99
   5   4  -1    5.28    1.09
   5   4  -1    4.22    1.45
  -5  -4   1    8.13    1.58
  -5  -4   1    5.46    1.18
  -5  -4   1    6.41    1.25
  -5  -4   1    4.80    1.03
   4   4  -1   40.00    2.44
   4   4  -1   52.26    2.45
   4   4  -1   46.88    3.02
  -4  -4   1   51.23    2.91
  -4  -4   1   52.83    2.90
  -4  -4   1   47.74    2.61
  -4  -4   1   51.34    2.56
  -4  -4   1   45.10    2.56
   3   4  -1   20.96    1.92
   3   4  -1   19.91    1.94
   3   4  -1   19.56    1.70
  -3  -4   1   20.61    1.74
  -3  -4   1   19.49    1.87
  -3  -4   1   23.44    1.99
  -3  -4   1   19.53    1.72
   2   4  -1   41.61    2.42
   2   4  -1   41.53    2.22
   2   4  -1   42.52    2.23
  -2  -4   1   42.88    2.35
  -2  -4   1   37.85    2.23
   1   4  -1    6.26    1.06
   1   4  -1    5.17    1.04
   1   4  -1    5.33    1.02
  -1  -4   1    6.48    1.14
  -1  -4   1    5.60    1.01
   0   4  -1    6.26    1.15
   0   4  -1    7.57    1.17
   0   4  -1    6.83    1.05
   0  -4   1    6.88    1.08
   0  -4   1    7.01    1.02
   0  -4   1    7.90    0.72
  -1   4  -1  107.76    3.97
  -1   4  -1  108.31    3.76
  -1   4  -1  114.29    3.70
  -1   4  -1  114.27    3.97
   1  -4   1  110.38    3.49
   1  -4   1  110.46    3.56
   1  -4   1  105.57    3.78
   1  -4   1  108.05    3.81
  -2   4  -1   88.34    3.32
  -2   4  -1   85.76    3.54
  -2   4  -1   85.01    3.05
  -2   4  -1   88.67    3.28
   2  -4   1   84.65    3.64
   2  -4   1   85.32    2.53
   2  -4   1   85.15    2.51
  -3   4  -1  113.09    3.55
  -3   4  -1  111.99    3.90
  -3   4  -1  113.86    3.89
  -3   4  -1  114.62    4.69
   3  -4   1  111.79    3.48
   3  -4   1  112.60    4.80
  -4   4  -1   76.95    2.88
  -4   4  -1   68.83    2.79
   4  -4   1   71.39    2.06
  -5   4  -1    6.09    0.92
  -5   4  -1    7.29    0.99
  -6   4  -1   13.08    1.20
  -6   4  -1   11.62    1.18
  -7   4  -1   25.12    1.46
  -7   4  -1   28.26    1.50
  -8   4  -1    5.44    0.83
  -8   4  -1    4.82    0.80
 -13  -3   1    2.14    1.23
 -12  -3   1    4.10    1.33
 -11  -3   1   13.52    1.91
 -10  -3   1    4.21    1.30
  -9  -3   1    1.92    1.02
   8   3  -1    9.49    2.42
  -8  -3   1   11.83    1.63
  -8  -3   1   10.27    1.57
   7   3  -1    5.87    2.01
   7   3  -1    9.12    1.14
  -7  -3   1    7.05    1.24
  -7  -3   1    7.24    1.24
   6   3  -1   19.84    2.63
   6   3  -1   22.90    1.63
  -6  -3   1   25.95    2.86
  -6  -3   1   23.00    2.06
  -6  -3   1   24.38    2.06
   5   3  -1  104.97    5.07
  -5  -3   1  113.34    3.85
  -5  -3   1  103.83    4.88
  -5  -3   1  110.62    4.10
  -5  -3   1  100.64    3.99
   4   3  -1  135.91    5.47
   4   3  -1  131.59    3.56
   4   3  -1  137.62    4.48
   4   3  -1  127.45    4.04
  -4  -3   1  128.42    5.15
  -4  -3   1  133.36    5.18
  -4  -3   1  136.38    4.36
  -4  -3   1  135.79    4.60
  -4  -3   1  129.94    4.57
   3   3  -1  108.24    3.81
   3   3  -1  105.82    4.21
   3   3  -1  107.84    3.58
  -3  -3   1  109.87    3.66
  -3  -3   1  102.59    4.02
  -3  -3   1  104.23    3.83
  -3  -3   1  108.12    4.05
  -3  -3   1  100.95    3.80
   2   3  -1  144.93    4.70
   2   3  -1  139.05    4.33
   2   3  -1  135.05    4.50
  -2  -3   1  143.78    4.56
  -2  -3   1  134.71    4.51
  -2  -3   1  140.16    4.40
  -2  -3   1  139.61    4.36
   1   3  -1   11.63    1.23
   1   3  -1   11.78    1.16
   1   3  -1   12.95    1.29
  -1  -3   1   11.23    1.25
  -1  -3   1   13.46    1.32
   0   3  -1  211.13    6.09
   0   3  -1  207.69    5.84
   0   3  -1  215.44    6.06
   0  -3   1  210.49    5.65
   0  -3   1  211.44    5.79
   0  -3   1  202.07    5.96
   0  -3   1  211.19    6.03
  -1   3  -1  310.96    7.94
  -1   3  -1  308.71    8.25
  -1   3  -1  310.54    8.22
  -1   3  -1  304.44    8.53
   1  -3   1  302.67    7.71
   1  -3   1  301.21    7.73
   1  -3   1  308.39    8.65
  -2   3  -1  190.71    5.14
  -2   3  -1  187.19    5.45
  -2   3  -1  192.91    5.09
  -2   3  -1  199.89    6.22
  -2   3  -1  193.70    5.49
   2  -3   1  192.45    6.29
  -3   3  -1  243.04    6.07
  -3   3  -1  246.29    6.62
  -3   3  -1  250.53    8.07
  -3   3  -1  241.25    6.60
  -3   3  -1  249.79    6.12
   3  -3   1  248.63    6.20
   3  -3   1  241.35    6.17
  -4   3  -1  242.42    6.36
  -4   3  -1  232.49    6.31
  -5   3  -1   13.23    2.16
  -5   3  -1   12.75    0.93
  -5   3  -1   12.90    0.95
  -6   3  -1   15.34    0.95
  -6   3  -1   15.26    2.68
  -6   3  -1   15.62    0.95
  -7   3  -1   13.37    0.87
  -7   3  -1   14.70    0.89
 -13  -2   1    1.03    1.13
 -12  -2   1    6.67    1.46
 -11  -2   1   24.45    2.23
 -10  -2   1   13.00    1.72
  -9  -2   1   14.05    1.69
  -9  -2   1   15.01    1.71
  -8  -2   1    9.30    1.35
  -8  -2   1   12.79    1.49
   7   2  -1   41.12    4.16
  -7  -2   1   44.71    2.32
  -7  -2   1   43.40    2.27
  -7  -2   1   42.68    1.53
   6   2  -1    6.80    0.81
   6   2  -1    2.09    1.37
  -6  -2   1    5.19    0.58
  -6  -2   1    7.10    1.77
  -6  -2   1    6.68    1.02
  -6  -2   1    5.82    1.01
   5   2  -1   13.23    2.17
   5   2  -1   15.06    1.24
  -5  -2   1   13.04    0.87
  -5  -2   1   11.06    1.31
  -5  -2   1   15.42    1.40
  -5  -2   1   14.89    2.12
  -5  -2   1   16.31    1.26
   4   2  -1  266.08    8.77
  -4  -2   1  246.39    8.51
  -4  -2   1  263.07    6.93
  -4  -2   1  266.55    7.29
  -4  -2   1  266.39    7.28
  -4  -2   1  253.40    8.49
   3   2  -1  130.55    3.70
   3   2  -1  136.27    4.96
  -3  -2   1  125.82    4.06
  -3  -2   1  125.16    4.08
  -3  -2   1  133.37    4.74
  -3  -2   1  132.92    3.91
  -3  -2   1  128.75    4.76
   2   2  -1   83.27    2.77
   2   2  -1   90.06    3.33
   2   2  -1   80.57    2.82
   2   2  -1   84.42    2.93
  -2  -2   1   77.63    2.87
  -2  -2   1   88.89    3.21
  -2  -2   1   82.52    3.09
  -2  -2   1   85.15    2.80
  -2  -2   1   82.38    2.93
   1   2  -1  225.42    6.06
   1   2  -1  230.82    6.02
   1   2  -1  224.59    5.84
  -1  -2   1  234.65    6.04
  -1  -2   1  224.93    6.01
  -1  -2   1  184.86    5.87
   0   2  -1  310.38    8.03
   0   2  -1  311.70    8.08
   0  -2   1  315.04    8.03
   0  -2   1  313.96    7.84
   0  -2   1  315.10    8.05
  -1   2  -1  574.55   14.38
  -1   2  -1  583.48   13.97
  -1   2  -1  609.59   15.68
  -1   2  -1  597.62   14.42
   1  -2   1  594.31   15.70
   1  -2   1  597.39   13.90
   1  -2   1  585.79   13.87
   1  -2   1  599.04   14.32
  -2   2  -1  334.18    7.94
  -2   2  -1  331.60    8.40
  -2   2  -1  345.92    9.84
  -2   2  -1  338.13    8.44
   2  -2   1  336.33    8.20
   2  -2   1  340.61    8.26
  -3   2  -1   17.29    0.93
  -3   2  -1   18.70    0.92
  -3   2  -1   15.06    1.75
  -4   2  -1    9.27    0.66
  -4   2  -1   10.70    0.66
  -5   2  -1    2.77    1.29
  -6   2  -1   26.19    3.04
 -13  -1   1    5.94    1.30
 -12  -1   1    3.97    1.12
 -11  -1   1    2.38    0.96
 -10  -1   1   20.73    1.81
  -9  -1   1    2.89    0.86
  -9  -1   1    4.43    0.95
  -8  -1   1    9.86    1.17
  -8  -1   1   10.55    1.20
  -7  -1   1   25.96    1.57
  -7  -1   1   22.37    1.48
   6   1  -1   29.68    3.19
  -6  -1   1   33.11    1.69
  -6  -1   1   32.81    1.70
  -6  -1   1   40.12    3.59
   5   1  -1   81.70    4.31
  -5  -1   1   67.33    3.98
  -5  -1   1   75.02    2.66
  -5  -1   1   77.45    2.69
   4   1  -1   85.39    2.49
  -4  -1   1   88.39    4.07
  -4  -1   1   84.91    4.07
  -4  -1   1   83.87    2.74
  -4  -1   1   78.87    2.74
   3   1  -1  177.54    6.12
   3   1  -1  172.09    6.10
   3   1  -1  175.93    4.65
   3   1  -1  181.58    4.76
  -3  -1   1  177.00    4.85
  -3  -1   1  179.19    4.90
  -3  -1   1  185.98    6.11
  -3  -1   1  177.51    6.06
   2   1  -1  384.68    9.23
   2   1  -1  378.51   10.57
   2   1  -1  377.05   10.64
  -2  -1   1  392.24    9.38
  -2  -1   1  387.28    9.07
  -2  -1   1  391.35    9.25
  -2  -1   1  322.51    9.23
   0   1  -1   -0.14    0.12
   0   1  -1    0.20    0.18
   0   1  -1   -0.34    0.12
  -2   1  -1  421.82   10.64
  -2   1  -1  486.93   12.66
  -3   1  -1   32.23    2.28
  -4   1  -1   12.34    1.79
  -5   1  -1   27.16    2.93
  -6   1  -1   17.42    2.61
 -13   0   1    0.85    0.79
 -12   0   1    9.95    1.21
 -11   0   1    0.77    0.77
 -10   0   1   14.14    1.34
 -10   0   1   12.51    1.23
  -9   0   1   28.42    1.57
  -9   0   1   29.58    1.63
  -8   0   1   24.04    1.35
  -8   0   1   20.43    1.29
  -7   0   1   -0.16    0.43
  -7   0   1    0.03    0.40
  -6   0   1   26.16    2.98
  -6   0   1   27.36    1.24
  -6   0   1   23.02    1.22
   5   0  -1   10.27    1.94
  -5   0   1   10.12    0.77
  -5   0   1    9.42    0.79
  -5   0   1   11.23    1.99
   4   0  -1   44.29    2.97
   4   0  -1   47.31    3.16
  -4   0   1   42.75    1.44
  -4   0   1   44.70    1.52
  -4   0   1   43.78    2.91
   3   0  -1   93.81    3.97
   3   0  -1   92.74    3.98
  -3   0   1  103.45    4.02
  -3   0   1   93.40    2.50
  -3   0   1   86.83    3.87
  -3   0   1   92.54    2.55
   2   0  -1  124.39    2.92
   2   0  -1  118.15    4.22
   2   0  -1  113.19    4.18
   2   0  -1  122.53    2.95
   1   0  -1   38.06    1.54
  -2   0  -1   -0.26    0.13
  -2   0  -1   -0.28    0.14
  -3   0  -1   51.74    1.43
  -3   0  -1   50.76    2.75
  -3   0  -1   53.41    1.47
  -3   0  -1   54.08    2.83
  -4   0  -1   39.65    1.25
  -4   0  -1   38.16    1.19
  -4   0  -1   36.45    2.68
  -5   0  -1   46.55    1.54
  -5   0  -1   46.09    1.50
  -5   0  -1   51.11    3.38
  -6   0  -1   35.27    1.39
  -6   0  -1   39.78    3.22
  -6   0  -1   36.60    1.39
  -7   0  -1   48.99    1.86
  -7   0  -1   54.16    1.89
  -8   0  -1    3.55    0.66
  -8   0  -1    3.57    0.66
  -9   0  -1   26.53    1.48
  -9   0  -1   29.10    1.51
 -10   0  -1    7.80    0.97
 -10   0  -1    8.06    0.96
 -11   0  -1   29.39    1.63
 -12   0  -1    1.47    0.72
  -8   1   1   22.37    1.05
  -6   1   1    9.05    2.03
   5  -1  -1    1.54    1.20
  -5   1   1   -0.63    0.88
   4  -1  -1  100.48    4.69
  -4   1   1  102.47    4.58
   3  -1  -1  390.14   11.88
   3  -1  -1  410.95   12.05
  -3   1   1  401.92   11.87
  -3   1   1  399.44   11.83
   2  -1  -1  449.67   12.61
   2  -1  -1  456.85   12.55
  -2   1   1  449.00   10.49
  -2   1   1  436.53   10.52
  -2   1   1  446.14   12.53
  -2   1   1  443.83   12.46
   0   1   1   -0.58    0.12
   0   1   1   -0.23    0.13
  -1  -1  -1    0.00    0.17
  -1  -1  -1   -0.16    0.17
  -1  -1  -1    0.07    0.20
   1   1   1   -0.02    0.17
  -2  -1  -1   10.40    0.71
  -2  -1  -1    9.57    0.51
   2   1   1   10.80    0.62
   2   1   1   12.79    0.83
  -3  -1  -1  154.52    4.33
  -3  -1  -1  162.60    4.34
  -3  -1  -1  146.04    5.46
  -3  -1  -1  163.82    3.99
   3   1   1  158.44    4.17
   3   1   1  163.19    4.15
  -4  -1  -1   13.63    1.84
  -4  -1  -1   16.34    1.04
  -4  -1  -1   14.55    0.99
  -4  -1  -1   17.33    2.00
  -4  -1  -1   14.00    0.67
   4   1   1   13.23    0.74
   4   1   1   14.56    0.72
  -5  -1  -1   70.25    2.45
  -5  -1  -1   70.49    2.46
  -5  -1  -1   68.94    4.02
  -6  -1  -1   37.03    1.74
  -6  -1  -1   37.02    1.72
  -6  -1  -1   39.91    3.58
  -7  -1  -1   35.80    1.77
  -7  -1  -1   30.02    1.66
  -8  -1  -1    2.20    0.75
  -8  -1  -1    2.37    0.71
  -9  -1  -1    2.57    0.81
  -9  -1  -1    3.08    0.87
 -10  -1  -1    1.11    0.77
 -11  -1  -1    5.78    1.16
 -12  -1  -1    7.24    1.25
 -13  -1  -1    3.27    1.04
   6  -2  -1    4.30    1.65
  -6   2   1    4.22    1.64
   5  -2  -1   62.45    3.99
  -5   2   1   60.30    3.83
   4  -2  -1   50.86    3.38
  -4   2   1   58.30    3.43
  -4   2   1   52.44    1.58
  -4   2   1   51.20    1.66
   3  -2  -1   99.90    4.39
  -3   2   1  104.34    4.29
  -3   2   1   99.75    2.86
  -3   2   1  102.45    4.33
  -3   2   1  100.31    2.77
   2  -2  -1   63.35    1.80
   2  -2  -1   62.19    2.94
   2  -2  -1   64.94    1.86
  -2   2   1   60.06    2.04
  -2   2   1   60.21    2.86
  -2   2   1   63.00    2.00
  -2   2   1   64.40    2.90
  -2   2   1   62.54    2.00
   1  -2  -1  156.76    4.00
   1  -2  -1  160.84    4.35
   1  -2  -1  161.03    5.03
  -1   2   1  162.71    4.39
  -1   2   1  154.87    4.40
  -1   2   1  162.90    4.97
  -1   2   1  168.17    4.97
   0  -2  -1   43.15    1.76
   0  -2  -1   44.76    1.65
   0  -2  -1   41.01    1.70
   0   2   1   45.90    1.77
  -1  -2  -1   82.72    2.77
  -1  -2  -1   83.78    2.75
   1   2   1   77.72    2.60
   1   2   1   84.57    2.77
   1   2   1   83.62    2.48
   1   2   1   84.63    2.75
  -2  -2  -1   86.89    3.14
  -2  -2  -1   86.29    2.83
  -2  -2  -1   89.19    2.96
  -2  -2  -1   86.14    2.95
   2   2   1   83.89    2.75
   2   2   1   89.18    3.18
   2   2   1   93.77    2.95
   2   2   1   92.06    2.97
  -3  -2  -1   97.80    3.24
  -3  -2  -1   92.36    3.76
  -3  -2  -1   93.95    3.19
  -3  -2  -1  101.33    3.04
   3   2   1   93.95    2.83
   3   2   1   88.87    3.76
  -4  -2  -1  335.59    8.99
  -4  -2  -1  344.80    8.63
  -4  -2  -1  337.64    9.03
  -4  -2  -1  348.42   10.56
   4   2   1  337.54   10.57
  -5  -2  -1   45.47    2.13
  -5  -2  -1   46.35    1.92
  -5  -2  -1   44.49    2.13
  -5  -2  -1   47.94    3.32
   5   2   1   45.99    1.85
  -6  -2  -1   19.41    2.55
  -6  -2  -1   20.65    1.50
  -6  -2  -1   16.98    1.53
   6   2   1   18.37    1.03
  -7  -2  -1    7.40    1.13
  -7  -2  -1    7.32    1.88
  -7  -2  -1    5.59    1.05
  -8  -2  -1    4.83    1.06
  -8  -2  -1    3.50    0.95
  -9  -2  -1   21.07    1.93
  -9  -2  -1   24.95    1.81
 -10  -2  -1    9.83    1.43
 -11  -2  -1   11.86    1.63
 -12  -2  -1   10.06    1.62
 -13  -2  -1    1.12    1.06
  -7   3   1   91.54    2.73
   6  -3  -1   30.11    3.48
  -6   3   1   30.09    1.35
  -6   3   1   32.96    1.34
   5  -3  -1    0.04    1.08
  -5   3   1   -0.65    0.35
  -5   3   1   -0.14    0.40
  -5   3   1    0.29    1.13
   4  -3  -1   97.94    4.93
  -4   3   1  108.12    3.21
  -4   3   1  118.72    5.22
  -4   3   1  101.45    3.23
   3  -3  -1  447.24   10.81
   3  -3  -1  457.69   13.68
  -3   3   1  459.71   11.37
  -3   3   1  448.65   10.69
  -3   3   1  467.26   13.58
  -3   3   1  451.29   11.41
   2  -3  -1   30.40    1.38
   2  -3  -1   29.67    2.11
  -2   3   1   30.60    2.05
  -2   3   1   26.78    1.52
  -2   3   1   28.30    1.49
  -2   3   1   30.22    1.33
   1  -3  -1  106.62    3.90
   1  -3  -1  112.43    3.20
  -1   3   1  110.96    3.58
  -1   3   1  113.75    3.83
  -1   3   1  111.92    3.40
  -1   3   1  115.74    3.67
   0  -3  -1   82.36    2.90
   0  -3  -1   81.87    2.81
   0  -3  -1   85.27    2.99
   0  -3  -1   84.06    2.87
   0   3   1   85.53    3.00
   0   3   1   79.72    2.83
   0   3   1   79.52    2.98
  -1  -3  -1   32.38    1.76
  -1  -3  -1   29.23    1.69
   1   3   1   26.24    1.64
   1   3   1   28.89    1.21
   1   3   1   29.86    1.60
   1   3   1   29.69    1.76
  -2  -3  -1    1.99    0.67
  -2  -3  -1    2.68    0.82
  -2  -3  -1    3.16    0.81
   2   3   1    2.65    0.74
   2   3   1    2.47    0.81
   2   3   1    2.50    0.83
   2   3   1    0.18    0.67
  -3  -3  -1    5.21    1.04
  -3  -3  -1    5.84    0.94
  -3  -3  -1    4.76    0.94
  -3  -3  -1    6.68    1.05
   3   3   1    4.46    0.84
   3   3   1    5.73    0.99
   3   3   1    4.69    1.06
  -4  -3  -1   32.99    2.34
  -4  -3  -1   35.39    2.01
  -4  -3  -1   35.50    2.03
  -4  -3  -1   35.19    1.85
   4   3   1   35.28    1.20
   4   3   1   32.55    1.17
   4   3   1   34.97    2.51
   4   3   1   30.62    1.60
  -5  -3  -1   38.08    2.18
  -5  -3  -1   39.34    2.06
  -5  -3  -1   38.30    2.24
  -5  -3  -1   39.60    2.92
   5   3   1   40.51    1.56
   5   3   1   43.95    3.15
  -6  -3  -1   73.21    4.08
  -6  -3  -1   69.20    3.08
  -6  -3  -1   60.49    2.95
   6   3   1   68.17    2.70
  -7  -3  -1    4.65    1.10
  -7  -3  -1    2.23    0.90
  -7  -3  -1    2.37    1.57
   7   3   1    4.00    0.78
  -8  -3  -1    9.36    1.48
  -8  -3  -1   12.26    1.60
  -9  -3  -1   19.27    1.97
 -10  -3  -1    2.72    1.20
 -11  -3  -1   17.79    2.05
 -12  -3  -1   16.58    2.05
 -13  -3  -1    7.76    1.66
  -8   4   1    4.70    0.79
  -8   4   1    5.26    0.78
  -7   4   1   46.14    1.99
  -7   4   1   44.13    1.95
   6  -4  -1   18.64    2.85
  -6   4   1   18.07    1.31
  -6   4   1   19.20    1.26
   5  -4  -1   36.75    3.60
  -5   4   1   43.45    2.00
  -5   4   1   47.63    3.70
  -5   4   1   44.65    2.00
   4  -4  -1  107.97    5.14
  -4   4   1  112.24    5.15
  -4   4   1  105.53    3.56
  -4   4   1   97.41    3.53
   3  -4  -1  304.35   10.28
   3  -4  -1  321.23    8.11
  -3   4   1  318.92    8.63
  -3   4   1  311.83    8.68
  -3   4   1  341.19   10.37
  -3   4   1  317.36    8.15
   2  -4  -1    2.40    0.38
  -2   4   1    2.49    0.76
  -2   4   1    2.21    0.68
  -2   4   1    1.32    0.70
   1  -4  -1   39.94    2.16
   1  -4  -1   36.50    1.93
   1  -4  -1   38.71    1.72
  -1   4   1   38.40    2.09
  -1   4   1   35.48    1.94
  -1   4   1   35.96    2.01
  -1   4   1   36.72    2.00
   0  -4  -1   26.77    1.65
   0  -4  -1   25.24    1.72
   0  -4  -1   30.05    1.63
   0   4   1   27.08    1.86
   0   4   1   26.21    1.74
   0   4   1   26.77    1.79
  -1  -4  -1   87.68    3.33
  -1  -4  -1   98.08    3.57
   1   4   1   89.80    3.52
   1   4   1   94.63    3.41
   1   4   1   89.28    3.52
  -2  -4  -1  328.17    9.30
  -2  -4  -1  332.27    9.31
   2   4   1  332.68    9.16
   2   4   1  327.97    9.29
   2   4   1  330.58    8.99
  -3  -4  -1  118.38    4.18
  -3  -4  -1  121.08    4.37
  -3  -4  -1  120.68    4.43
  -3  -4  -1  116.98    4.17
   3   4   1  117.77    4.09
   3   4   1  120.48    4.35
   3   4   1  122.78    4.40
  -4  -4  -1   28.43    2.17
  -4  -4  -1   27.78    2.04
  -4  -4  -1   26.28    2.18
  -4  -4  -1   27.88    1.90
   4   4   1   25.23    2.30
   4   4   1   28.35    1.97
   4   4   1   24.54    1.70
  -5  -4  -1    6.32    1.20
  -5  -4  -1    7.27    1.18
  -5  -4  -1    6.85    1.48
  -5  -4  -1    7.28    1.30
   5   4   1    6.32    1.52
   5   4   1    6.11    0.53
   5   4   1    8.28    1.09
   5   4   1    7.58    1.26
  -6  -4  -1   73.26    3.20
  -6  -4  -1   77.85    4.17
  -6  -4  -1   67.16    3.38
  -6  -4  -1   73.88    3.43
   6   4   1   72.75    4.26
   6   4   1   72.23    2.53
  -7  -4  -1    6.04    1.29
  -7  -4  -1    6.08    1.30
  -7  -4  -1    4.02    1.56
   7   4   1    5.24    1.07
  -8  -4  -1    1.35    0.93
  -8  -4  -1    1.00    0.92
   8   4   1   -0.54    0.67
  -9  -4  -1   77.09    3.81
 -10  -4  -1    3.48    1.33
 -11  -4  -1   35.23    3.07
 -12  -4  -1    0.43    1.11
 -13  -4  -1   -0.25    1.13
  -9   5   1    0.00    0.67
  -8   5   1   17.55    1.51
  -7   5   1   35.69    2.02
  -7   5   1   40.77    2.13
   6  -5  -1   17.95    2.94
  -6   5   1   17.00    1.59
  -6   5   1   17.46    1.56
   5  -5  -1    2.48    1.36
  -5   5   1    4.35    1.00
  -5   5   1    4.64    1.00
  -5   5   1    1.66    1.51
   4  -5  -1   25.32    1.23
   4  -5  -1   30.69    3.16
  -4   5   1   28.36    2.97
  -4   5   1   25.62    1.74
  -4   5   1   25.64    1.80
   3  -5  -1    2.99    1.25
   3  -5  -1    4.19    0.78
  -3   5   1    3.95    0.87
  -3   5   1    5.53    1.38
  -3   5   1    4.03    1.01
  -3   5   1    4.85    1.02
   2  -5  -1   27.66    2.22
   2  -5  -1   29.59    1.34
   2  -5  -1   26.75    1.34
  -2   5   1   30.15    1.90
  -2   5   1   30.21    2.00
  -2   5   1   26.47    2.11
  -2   5   1   31.59    1.97
   1  -5  -1   12.60    1.50
   1  -5  -1   14.32    1.31
   1  -5  -1   10.59    1.37
  -1   5   1   14.45    1.65
  -1   5   1   15.86    1.67
  -1   5   1   12.83    1.44
   0  -5  -1   11.85    1.36
   0  -5  -1   11.52    1.24
   0  -5  -1    9.50    1.34
   0   5   1   13.12    1.51
   0   5   1   10.41    1.51
   0   5   1   14.49    1.66
  -1  -5  -1   45.08    2.52
  -1  -5  -1   51.73    2.58
   1   5   1   50.21    2.57
   1   5   1   48.96    2.71
  -2  -5  -1   84.78    3.73
   2   5   1   93.10    3.70
   2   5   1   89.39    3.80
   2   5   1   89.00    3.15
  -3  -5  -1  367.92   10.76
  -3  -5  -1  380.05   10.43
   3   5   1  381.52   10.79
   3   5   1  373.43   10.35
   3   5   1  365.39   10.73
  -4  -5  -1   26.33    1.94
  -4  -5  -1   24.14    2.11
  -4  -5  -1   24.41    2.24
   4   5   1   26.90    2.35
   4   5   1   27.31    1.94
   4   5   1   21.05    2.11
  -5  -5  -1   22.01    2.25
  -5  -5  -1   24.83    2.38
  -5  -5  -1   27.82    2.49
  -5  -5  -1   25.42    2.19
   5   5   1   24.47    2.26
   5   5   1   23.51    1.74
   5   5   1   21.87    2.40
  -6  -5  -1   10.73    1.75
  -6  -5  -1    8.46    1.52
  -6  -5  -1    9.22    1.47
   6   5   1    9.42    1.25
   6   5   1   10.29    1.54
  -7  -5  -1   23.10    2.88
  -7  -5  -1   21.25    2.36
  -7  -5  -1   15.06    2.04
  -8  -5  -1   31.28    2.88
  -9  -5  -1    1.61    1.13
 -10  -5  -1   -0.47    0.97
 -11  -5  -1    0.10    1.03
 -12  -5  -1   -1.30    1.14
 -13  -5  -1    4.02    1.74
 -10   6   1    0.94    0.79
  -9   6   1    6.99    1.17
  -8   6   1    1.19    0.85
  -7   6   1   62.11    2.98
   6  -6  -1   37.98    4.15
  -6   6   1   36.77    2.35
  -6   6   1   38.25    2.45
   5  -6  -1   19.34    2.85
  -5   6   1   13.59    2.60
  -5   6   1   14.23    1.70
  -5   6   1   12.97    1.61
   4  -6  -1   10.18    2.03
   4  -6  -1   14.61    1.24
  -4   6   1   10.25    1.50
  -4   6   1   10.85    2.12
  -4   6   1   12.31    1.60
   3  -6  -1   12.59    2.03
   3  -6  -1   11.56    1.29
  -3   6   1   11.90    1.63
  -3   6   1   12.27    1.63
  -3   6   1   12.10    1.99
  -3   6   1   10.86    1.42
   2  -6  -1   21.52    2.24
   2  -6  -1   25.37    1.42
   2  -6  -1   24.86    1.42
  -2   6   1   26.83    2.14
  -2   6   1   29.65    2.47
  -2   6   1   21.59    2.13
   1  -6  -1   59.18    2.97
   1  -6  -1   62.84    3.01
   1  -6  -1   61.22    2.66
  -1   6   1   57.94    2.94
  -1   6   1   65.06    3.27
  -1   6   1   58.87    3.16
   0  -6  -1    1.70    0.88
   0  -6  -1    3.31    0.87
   0  -6  -1    1.75    0.87
   0   6   1    3.31    1.02
   0   6   1    1.64    0.97
  -1  -6  -1   70.50    3.51
  -1  -6  -1   76.81    3.36
  -1  -6  -1   75.12    2.85
   1   6   1   72.11    3.39
   1   6   1   71.71    3.60
  -2  -6  -1   41.67    2.50
  -2  -6  -1   39.75    2.63
   2   6   1   41.91    2.59
   2   6   1   41.30    2.67
   2   6   1   42.04    1.99
  -3  -6  -1   64.81    3.47
   3   6   1   61.83    3.44
   3   6   1   68.41    3.31
   3   6   1   64.25    2.91
  -4  -6  -1    1.34    0.97
  -4  -6  -1    2.50    1.00
   4   6   1    2.96    1.01
   4   6   1    1.36    0.95
   4   6   1    0.27    0.87
  -5  -6  -1   25.34    2.51
  -5  -6  -1   29.39    2.57
   5   6   1   30.64    2.74
   5   6   1   26.90    2.57
   5   6   1   23.03    2.15
  -6  -6  -1   22.00    2.48
  -6  -6  -1   25.34    2.42
  -6  -6  -1   22.42    2.52
   6   6   1   23.84    2.75
   6   6   1   20.82    2.31
   6   6   1   22.78    2.10
  -7  -6  -1   24.30    2.53
  -7  -6  -1   27.22    3.00
  -7  -6  -1   26.33    2.74
   7   6   1   27.01    3.26
   7   6   1   25.87    1.88
   7   6   1   24.67    2.55
  -8  -6  -1   12.52    2.05
  -9  -6  -1    9.79    2.00
 -10  -6  -1    0.72    1.31
 -11  -6  -1    5.18    1.65
 -12  -6  -1    3.07    1.52
 -10   7   1    6.31    1.22
  -9   7   1    3.56    1.12
  -8   7   1    4.77    1.23
  -7   7   1   19.32    2.07
  -6   7   1    4.11    1.24
   5  -7  -1   18.23    2.84
  -5   7   1   16.05    1.99
   4  -7  -1   23.15    2.88
  -4   7   1   26.06    2.52
  -4   7   1   23.66    3.01
  -4   7   1   25.61    2.46
   3  -7  -1    6.49    1.64
  -3   7   1    5.23    1.59
  -3   7   1    3.68    1.17
  -3   7   1    1.12    1.04
   2  -7  -1   10.95    1.15
   2  -7  -1   10.86    1.17
   2  -7  -1   10.29    1.71
  -2   7   1   13.15    1.85
  -2   7   1   10.05    1.66
  -2   7   1   11.54    1.64
   1  -7  -1    4.05    1.01
   1  -7  -1    4.54    1.20
   1  -7  -1    3.56    1.17
  -1   7   1    3.77    1.22
  -1   7   1    4.40    1.21
   0  -7  -1  134.17    4.78
   0  -7  -1  136.63    4.96
   0  -7  -1  130.38    5.20
   0   7   1  140.37    5.55
   0   7   1  133.06    5.21
  -1  -7  -1   24.87    1.65
  -1  -7  -1   23.38    2.39
  -1  -7  -1   27.44    2.38
   1   7   1   25.99    2.60
   1   7   1   23.36    2.34
  -2  -7  -1    9.35    1.50
  -2  -7  -1   10.69    1.80
   2   7   1   10.40    1.82
   2   7   1   13.81    1.27
   2   7   1   11.33    1.69
  -3  -7  -1   21.58    2.39
   3   7   1   24.78    1.86
   3   7   1   18.40    2.24
   3   7   1   18.61    2.15
  -4  -7  -1   19.23    2.13
  -4  -7  -1   18.01    2.34
   4   7   1   19.53    2.17
   4   7   1   10.97    1.89
   4   7   1   19.76    1.97
  -5  -7  -1    0.24    1.01
  -5  -7  -1    1.09    1.05
   5   7   1    0.83    0.90
   5   7   1    1.03    1.01
   5   7   1    0.40    1.05
  -6  -7  -1   26.82    2.70
  -6  -7  -1   22.70    2.70
   6   7   1   23.27    2.35
   6   7   1   24.17    2.87
   6   7   1   26.56    2.75
  -7  -7  -1   41.36    3.61
  -7  -7  -1   46.79    3.22
  -7  -7  -1   42.24    3.77
   7   7   1   43.39    1.94
   7   7   1   43.90    4.10
   7   7   1   41.34    3.04
   7   7   1   41.89    1.91
   7   7   1   40.45    2.62
  -8  -7  -1   11.11    2.19
   8   7   1    8.65    1.39
  -9  -7  -1    5.95    1.76
 -10  -7  -1    4.96    1.69
 -11  -7  -1    0.86    1.22
 -12  -7  -1   12.82    2.44
  -9   8   1    0.59    0.99
  -8   8   1    3.51    1.26
  -7   8   1    1.06    1.03
  -6   8   1    1.37    1.10
   5  -8  -1    6.50    2.13
  -5   8   1    8.05    1.64
   4  -8  -1    6.26    2.00
  -4   8   1    7.62    2.10
  -4   8   1    8.32    1.67
   3  -8  -1    5.16    1.64
  -3   8   1    5.50    1.49
  -3   8   1    4.09    1.68
   2  -8  -1    9.67    1.61
   2  -8  -1   16.19    2.07
   2  -8  -1   11.42    1.34
   2  -8  -1    9.90    1.23
  -2   8   1   13.12    1.99
  -2   8   1   12.92    1.92
   1  -8  -1    5.55    1.35
   1  -8  -1    5.94    1.36
   1  -8  -1    4.99    1.16
   1  -8  -1    5.90    1.26
  -1   8   1    4.90    1.42
  -1   8   1    6.01    1.55
   0  -8  -1    4.73    1.38
   0  -8  -1    4.94    1.19
   0  -8  -1    4.60    1.09
   0   8   1    3.93    1.29
   0   8   1    4.18    1.38
  -1  -8  -1   25.29    1.78
  -1  -8  -1   27.39    2.57
  -1  -8  -1   23.19    2.55
   1   8   1   24.29    2.68
   1   8   1   24.32    2.52
  -2  -8  -1   15.50    2.04
  -2  -8  -1   15.61    2.19
  -2  -8  -1   14.13    1.40
   2   8   1   15.49    2.13
   2   8   1   13.32    2.15
   2   8   1   14.06    1.37
  -3  -8  -1   21.98    2.42
  -3  -8  -1   23.82    2.72
   3   8   1   24.11    2.72
   3   8   1   23.28    1.91
   3   8   1   21.07    2.44
  -4  -8  -1   40.63    3.58
   4   8   1   42.09    2.94
   4   8   1   36.94    2.64
   4   8   1   37.75    3.46
  -5  -8  -1    5.83    1.66
  -5  -8  -1    3.44    1.30
   5   8   1    6.40    1.57
   5   8   1    7.50    1.80
   5   8   1    6.16    1.59
  -6  -8  -1    6.62    1.83
   6   8   1    9.55    1.81
   6   8   1    6.58    1.77
   6   8   1    7.63    1.76
  -7  -8  -1    5.64    1.75
   7   8   1    5.63    1.96
   7   8   1   10.51    1.77
   7   8   1   10.70    2.09
  -8  -8  -1    3.53    1.65
   8   8   1    6.58    1.44
  -9  -8  -1    2.99    1.57
 -10  -8  -1    0.59    1.37
 -11  -8  -1    1.91    1.55
 -12  -8  -1    2.76    1.71
  -8   9   1    4.02    1.43
  -7   9   1    3.26    1.37
  -6   9   1    1.43    1.26
  -5   9   1   18.77    2.50
   4  -9  -1   15.76    2.56
  -4   9   1   13.99    2.32
   3  -9  -1    2.83    1.47
  -3   9   1    2.87    1.31
  -3   9   1    2.39    1.62
   2  -9  -1   19.56    1.79
   2  -9  -1   21.61    2.54
   2  -9  -1   26.53    1.81
  -2   9   1   23.51    2.61
  -2   9   1   23.41    2.78
   1  -9  -1   10.18    1.55
   1  -9  -1    9.11    1.59
   1  -9  -1    8.89    1.72
   1  -9  -1    8.50    1.60
  -1   9   1   10.29    2.02
   0  -9  -1    3.56    1.10
   0  -9  -1    1.92    1.22
   0  -9  -1    3.34    1.24
   0   9   1    2.49    1.36
   0   9   1    3.15    1.44
  -1  -9  -1   19.38    2.39
  -1  -9  -1   16.46    2.37
  -1  -9  -1   21.25    1.71
   1   9   1   19.48    2.71
   1   9   1   16.83    2.34
  -2  -9  -1   34.56    1.95
  -2  -9  -1   35.72    3.21
  -2  -9  -1   41.56    3.63
   2   9   1   34.15    3.56
   2   9   1   35.60    1.97
   2   9   1   36.49    3.31
  -3  -9  -1    6.14    1.70
  -3  -9  -1    5.20    1.54
   3   9   1    2.72    1.36
   3   9   1    4.33    1.52
   3   9   1    2.71    1.01
  -4  -9  -1   10.00    2.13
   4   9   1    9.65    1.57
   4   9   1   10.77    2.03
   4   9   1   11.20    2.09
  -5  -9  -1   65.67    4.30
   5   9   1   58.91    3.80
   5   9   1   68.55    3.77
   5   9   1   53.20    3.86
  -6  -9  -1    5.57    1.89
   6   9   1   11.05    2.04
   6   9   1   11.39    2.22
   6   9   1    8.96    2.05
  -7  -9  -1    7.18    2.05
   7   9   1    7.03    1.96
   7   9   1    8.96    1.91
  -8  -9  -1    1.06    1.30
   8   9   1    2.62    1.36
   8   9   1    0.91    0.75
  -9  -9  -1    4.80    1.88
   9   9   1    2.95    1.22
 -10  -9  -1    6.88    2.18
 -11  -9  -1    3.12    1.86
  -7  10   1    0.95    1.29
  -6  10   1   12.05    2.13
  -5  10   1    6.91    1.78
  -4  10   1    1.44    1.41
  -3  10   1   36.88    3.67
   2 -10  -1    1.76    0.95
   2 -10  -1    4.00    1.07
   2 -10  -1    3.77    1.54
  -2  10   1    1.21    1.32
   1 -10  -1    5.26    1.36
   1 -10  -1    5.01    1.40
  -1  10   1    2.00    1.53
   0 -10  -1   22.09    2.73
   0 -10  -1   16.24    2.19
   0  10   1   19.48    2.82
  -1 -10  -1    0.62    1.26
  -1 -10  -1    1.88    1.37
   1  10   1    0.29    1.37
  -2 -10  -1    7.49    1.97
  -2 -10  -1    8.60    1.94
   2  10   1   11.37    2.44
  -3 -10  -1    7.96    1.99
   3  10   1    2.93    1.54
  -4 -10  -1   13.33    2.44
   4  10   1   13.78    2.54
  -5 -10  -1    7.67    2.10
   5  10   1    3.84    1.80
   5  10   1    5.79    1.81
  -6 -10  -1    1.88    1.55
   6  10   1   -1.02    1.22
   6  10   1    4.77    1.69
  -7 -10  -1    6.12    2.13
   7  10   1   11.50    2.25
  -8 -10  -1    2.23    1.69
   8  10   1    2.18    1.46
  -9 -10  -1    1.97    1.55
   9  10   1    2.27    1.39
 -10 -10  -1    3.24    1.95
  -6  11   1    0.57    1.26
  -5  11   1    1.42    1.47
  -4  11   1    1.37    1.44
  -3  11   1    5.48    1.85
   2 -11  -1    2.80    1.06
   2 -11  -1    3.09    1.04
  -2  11   1    0.66    1.44
   1 -11  -1    8.95    1.74
   1 -11  -1    8.94    1.63
  -1  11   1   10.99    2.39
   0 -11  -1   30.68    2.96
   0 -11  -1   27.43    2.83
   0  11   1   23.51    3.28
  -1 -11  -1    7.33    2.00
  -1 -11  -1    6.08    1.85
   1  11   1    4.67    1.95
  -2 -11  -1    2.06    1.56
   2  11   1    3.93    1.84
  -3 -11  -1   16.23    2.73
   3  11   1   14.11    2.67
  -4 -11  -1    7.63    2.05
   4  11   1   11.42    2.49
  -5 -11  -1    7.86    2.09
   5  11   1    8.39    2.18
  -6 -11  -1    0.58    1.40
   6  11   1    0.95    1.64
  -7 -11  -1    4.71    2.04
   7  11   1    6.65    2.02
  -8 -11  -1    1.75    1.80
   8  11   1   -0.44    1.48
  -9 -11  -1    7.70    2.55
   9  11   1    7.70    2.03
  -4  12   1    8.56    2.43
  -3  12   1   10.53    2.45
   2 -12  -1    0.09    0.88
   2 -12  -1   -0.48    0.92
  -2  12   1    0.25    1.57
   1 -12  -1    1.64    1.30
   1 -12  -1    0.76    1.32
  -1  12   1   -1.23    1.40
   0 -12  -1    2.91    1.60
   0 -12  -1    0.75    1.34
   0  12   1    1.03    1.64
  -1 -12  -1    2.82    1.67
   1  12   1    3.75    1.95
   2  12   1    7.69    2.30
  -3 -12  -1    3.47    1.80
   3  12   1    3.82    1.78
  -4 -12  -1    2.77    1.79
   4  12   1    4.07    2.08
  -5 -12  -1   23.23    3.49
   5  12   1   17.17    3.18
  -6 -12  -1    0.70    1.61
  -7 -12  -1   16.81    3.25
  -8 -12  -1    4.61    2.45
   2 -13  -1    0.17    0.77
  -2  13   1    3.35    1.99
   1 -13  -1    1.64    1.23
   1 -13  -1    0.70    1.30
  -1  13   1    1.37    1.75
   0 -13  -1   -0.45    1.29
   0 -13  -1    0.66    1.45
   0  13   1    0.13    1.63
  -1 -13  -1    1.98    1.70
   1  13   1    0.86    1.83
   2  13   1    1.09    1.81
   3  13   1    0.00    1.61
  -4 -13  -1    5.00    2.29
   4  13   1    1.71    1.85
  -5 -13  -1    5.58    2.31
   5  13   1    6.14    2.29
  -6 -13  -1    0.85    1.95
  -5 -13   2    1.80    1.86
   4  13  -2    0.88    1.94
   3  13  -2    3.50    1.99
   2  13  -2   10.49    2.94
   1  13  -2    7.06    2.41
  -1 -13   2    2.98    1.88
   0  13  -2    1.54    1.75
   0 -13   2    2.58    1.63
   0 -13   2    0.20    1.64
  -1  13  -2    6.74    2.39
   1 -13   2    9.48    1.94
   1 -13   2    4.44    1.55
  -7 -12   2    1.36    1.91
  -6 -12   2    7.18    2.35
   5  12  -2    2.61    1.88
  -5 -12   2    2.23    2.05
   4  12  -2   12.02    2.80
  -4 -12   2   10.25    2.65
   3  12  -2   16.00    3.18
  -3 -12   2   11.59    2.64
   2  12  -2    5.87    2.05
   1  12  -2    2.90    1.73
  -1 -12   2    3.91    1.73
   0  12  -2   -1.39    1.23
   0 -12   2    1.79    1.54
   0 -12   2    3.08    1.61
  -1  12  -2    5.98    2.12
   1 -12   2    4.39    1.50
   1 -12   2    6.72    1.71
  -2  12  -2    2.89    1.74
   2 -12   2    2.40    1.16
   2 -12   2    1.76    1.11
  -3  12  -2    6.11    2.10
  -4  12  -2    5.44    1.88
   9  11  -2    1.05    1.52
   8  11  -2   12.95    2.50
  -8 -11   2   13.15    2.87
  -7 -11   2   -0.15    1.52
  -6 -11   2    2.33    1.70
   5  11  -2    9.06    2.44
  -5 -11   2    8.81    2.28
   4  11  -2    1.03    1.49
  -4 -11   2    1.64    1.47
   3  11  -2   -0.98    1.20
  -3 -11   2    2.23    1.48
   2  11  -2    4.54    1.94
  -2 -11   2    3.81    1.87
   1  11  -2    8.01    2.18
  -1 -11   2    8.55    2.00
  -1 -11   2    8.14    2.06
  -1 -11   2    6.16    1.84
   0  11  -2   12.69    2.63
   0 -11   2   12.63    2.25
   0 -11   2   10.69    2.02
  -1  11  -2    2.73    1.69
   1 -11   2    2.96    1.50
   1 -11   2    3.93    1.36
  -2  11  -2    7.98    2.15
   2 -11   2    9.43    1.50
   2 -11   2    8.67    1.47
  -3  11  -2   -0.91    1.18
  -4  11  -2   13.39    2.52
  -5  11  -2    1.83    1.60
  -6  11  -2    0.98    1.45
 -10 -10   2   19.84    3.38
   9  10  -2    9.22    1.93
  -9 -10   2    7.36    2.32
   8  10  -2    8.17    2.03
  -8 -10   2    8.04    2.36
   7  10  -2   17.79    2.69
  -7 -10   2   21.31    3.28
   6  10  -2    3.05    1.67
   6  10  -2    6.39    2.14
  -6 -10   2    7.15    2.16
   5  10  -2   15.12    2.56
   5  10  -2   22.12    2.87
   5  10  -2   16.42    2.74
  -5 -10   2   17.58    2.90
   4  10  -2   17.94    2.85
   4  10  -2   16.58    2.36
  -4 -10   2   21.86    3.15
   3  10  -2    8.63    2.11
   3  10  -2    5.27    1.62
  -3 -10   2    7.19    1.98
   2  10  -2   44.38    2.97
   2  10  -2   40.11    4.15
  -2 -10   2   49.96    4.30
  -2 -10   2   47.98    3.94
   1  10  -2   18.21    2.89
  -1 -10   2   12.04    2.13
  -1 -10   2   12.39    2.32
  -1 -10   2   15.44    2.31
   0  10  -2    5.04    1.76
   0 -10   2    3.25    1.40
   0 -10   2    6.44    1.81
   0 -10   2    5.46    1.58
  -1  10  -2   18.86    2.76
   1 -10   2   18.02    2.15
   1 -10   2   12.43    1.96
  -2  10  -2    5.20    1.58
   2 -10   2    6.10    1.34
   2 -10   2    7.24    1.31
  -3  10  -2    5.26    1.68
  -4  10  -2    9.69    2.17
  -5  10  -2   11.40    2.27
  -6  10  -2   10.22    2.07
  -7  10  -2    0.77    1.25
  10   9  -2   -2.42    2.38
 -10  -9   2    2.68    1.64
   9   9  -2    4.58    2.77
  -9  -9   2   -0.04    1.46
   8   9  -2   10.95    2.97
   8   9  -2    3.15    1.53
  -8  -9   2    9.49    2.15
   7   9  -2    5.00    1.59
   7   9  -2    3.93    2.06
  -7  -9   2    8.17    2.13
   6   9  -2    1.17    1.26
   6   9  -2    0.01    1.64
   6   9  -2    1.59    1.45
  -6  -9   2    3.65    1.62
   5   9  -2    6.14    1.91
   5   9  -2    2.27    1.38
   5   9  -2    4.96    1.65
  -5  -9   2    4.09    1.69
   4   9  -2    4.58    1.75
   4   9  -2    5.04    1.80
   4   9  -2    4.10    1.55
  -4  -9   2    9.50    2.07
   3   9  -2   19.06    2.70
   3   9  -2   17.14    2.44
   3   9  -2   16.03    2.14
  -3  -9   2   19.31    2.66
  -3  -9   2   17.39    2.46
   2   9  -2    5.94    1.50
   2   9  -2    4.01    1.58
   2   9  -2    6.39    1.87
  -2  -9   2    5.65    1.59
  -2  -9   2    4.93    1.58
   1   9  -2   65.11    4.00
   1   9  -2   65.26    4.27
  -1  -9   2   72.46    3.97
  -1  -9   2   49.67    3.67
   0   9  -2   61.77    4.22
   0  -9   2   66.32    3.96
   0  -9   2   56.81    3.40
   0  -9   2   68.56    3.79
  -1   9  -2    6.96    1.74
   1  -9   2    7.74    1.54
   1  -9   2   11.23    1.68
   1  -9   2    7.96    1.77
  -2   9  -2   -1.28    0.94
   2  -9   2    2.33    1.00
   2  -9   2    0.10    0.81
  -3   9  -2   19.61    2.63
  -4   9  -2    2.58    1.37
  -5   9  -2    2.16    1.36
  -6   9  -2    6.76    1.74
  -7   9  -2    1.82    1.39
  -8   9  -2    2.46    1.28
 -11  -8   2    6.41    2.02
  10   8  -2    2.25    2.68
 -10  -8   2    3.16    1.69
   9   8  -2    6.32    2.91
  -9  -8   2    6.46    1.89
   8   8  -2    6.15    1.46
  -8  -8   2    6.98    2.00
   7   8  -2    0.34    1.81
   7   8  -2    2.52    1.23
   7   8  -2    2.35    0.83
  -7  -8   2    1.50    1.24
   6   8  -2   15.00    2.50
   6   8  -2   13.01    2.53
   6   8  -2    9.87    1.84
  -6  -8   2   13.09    2.35
   5   8  -2   17.81    2.45
   5   8  -2   18.43    2.63
   5   8  -2   13.51    2.11
  -5  -8   2   16.38    2.29
  -5  -8   2   15.75    2.48
   4   8  -2   12.65    2.05
   4   8  -2   12.40    2.02
   4   8  -2   10.60    2.06
  -4  -8   2   11.39    2.13
   3   8  -2   43.71    3.10
   3   8  -2   47.68    3.42
   3   8  -2   49.88    3.06
  -3  -8   2   47.47    3.40
  -3  -8   2   49.47    3.30
   2   8  -2    2.36    1.39
   2   8  -2    8.99    1.68
  -2  -8   2    5.20    1.46
  -2  -8   2    7.48    1.66
   1   8  -2   21.37    2.42
   1   8  -2   18.03    2.51
  -1  -8   2   16.31    2.14
  -1  -8   2   15.75    2.21
   0   8  -2    7.39    1.74
   0   8  -2   12.52    1.96
   0  -8   2    9.37    1.61
   0  -8   2    7.27    1.62
   0  -8   2   11.34    1.72
  -1   8  -2    2.64    1.21
  -1   8  -2    2.79    1.30
   1  -8   2    4.37    1.27
   1  -8   2    3.30    1.06
   1  -8   2    2.39    1.08
  -2   8  -2   25.65    2.89
  -2   8  -2   22.83    2.52
   2  -8   2   22.21    2.35
   2  -8   2   17.87    1.75
   2  -8   2   20.42    1.81
  -3   8  -2   23.15    2.62
   3  -8   2   21.60    1.04
  -4   8  -2   25.95    2.81
  -5   8  -2    1.54    1.10
  -6   8  -2    4.60    1.43
  -7   8  -2    3.02    1.25
  -8   8  -2    1.67    1.15
  -9   8  -2    0.38    0.98
 -12  -7   2   10.91    2.54
 -11  -7   2    3.44    1.63
  10   7  -2    3.05    2.51
 -10  -7   2    7.91    1.99
   9   7  -2    1.58    2.06
  -9  -7   2    2.49    1.38
   8   7  -2    4.29    2.12
  -8  -7   2    4.13    1.57
   7   7  -2    1.39    1.23
   7   7  -2    2.21    1.74
   7   7  -2    1.99    1.07
   7   7  -2    1.53    0.56
  -7  -7   2    1.82    1.35
   6   7  -2   36.90    2.74
   6   7  -2   37.97    2.28
   6   7  -2   43.51    3.69
   6   7  -2   34.25    3.67
  -6  -7   2   42.93    3.81
  -6  -7   2   41.36    3.45
   5   7  -2    8.41    1.77
   5   7  -2    7.84    1.56
   5   7  -2    6.41    1.71
  -5  -7   2    8.28    1.66
  -5  -7   2   10.78    1.54
  -5  -7   2    7.56    1.83
   4   7  -2   11.58    2.03
   4   7  -2   14.05    1.93
   4   7  -2   12.72    1.93
  -4  -7   2   12.72    1.40
  -4  -7   2   12.54    1.86
  -4  -7   2   12.82    2.13
   3   7  -2   48.97    2.98
   3   7  -2   58.69    3.53
   3   7  -2   50.61    3.10
  -3  -7   2   42.37    3.15
   2   7  -2    4.51    1.43
   2   7  -2    7.57    1.51
  -2  -7   2    6.96    1.49
  -2  -7   2    6.71    1.50
   1   7  -2    1.40    0.92
   1   7  -2    0.15    0.86
  -1  -7   2    2.60    1.13
  -1  -7   2    0.17    0.89
   0   7  -2    1.04    1.00
   0   7  -2    1.15    1.07
   0  -7   2    2.67    1.06
   0  -7   2    1.58    0.90
   0  -7   2    2.67    1.03
  -1   7  -2    0.04    0.97
  -1   7  -2    4.22    1.28
   1  -7   2    4.14    1.06
   1  -7   2    4.98    1.14
   1  -7   2    2.95    1.15
  -2   7  -2    4.73    1.31
  -2   7  -2    1.21    0.98
  -2   7  -2    1.63    1.04
  -2   7  -2    3.37    0.94
   2  -7   2    2.13    0.85
   2  -7   2    1.32    0.77
   2  -7   2    2.82    0.99
  -3   7  -2   51.85    3.06
  -3   7  -2   45.49    2.94
  -3   7  -2   39.99    2.85
  -4   7  -2   10.75    1.73
  -5   7  -2    9.35    1.61
  -6   7  -2    3.84    1.31
  -7   7  -2    8.03    1.48
  -8   7  -2    7.17    1.48
  -9   7  -2    0.66    0.96
 -10   7  -2    0.03    0.93
 -12  -6   2    6.29    1.93
 -11  -6   2    2.86    1.53
  10   6  -2    2.75    2.34
 -10  -6   2    0.90    1.25
   9   6  -2    1.93    2.01
  -9  -6   2   -0.60    1.16
   8   6  -2    5.18    2.26
  -8  -6   2    4.68    1.47
   7   6  -2   30.88    2.88
   7   6  -2   31.44    3.76
  -7  -6   2   31.75    3.13
   6   6  -2   12.69    1.24
   6   6  -2   12.61    1.92
   6   6  -2   12.44    2.39
   6   6  -2   11.64    1.62
  -6  -6   2   13.49    1.92
  -6  -6   2   10.39    1.91
   5   6  -2    8.48    1.96
   5   6  -2   13.60    1.92
   5   6  -2   15.26    1.81
  -5  -6   2   11.00    1.67
  -5  -6   2   12.66    1.92
   4   6  -2   24.80    2.52
   4   6  -2   23.69    2.26
   4   6  -2   20.15    2.34
  -4  -6   2   25.15    1.93
  -4  -6   2   25.32    2.42
  -4  -6   2   25.08    2.62
   3   6  -2    4.53    1.31
   3   6  -2    5.66    1.27
   3   6  -2    2.95    1.08
  -3  -6   2    5.48    0.82
  -3  -6   2    3.73    1.23
   2   6  -2   24.06    2.25
   2   6  -2   18.76    2.23
  -2  -6   2   19.82    2.22
  -2  -6   2   24.40    2.24
   1   6  -2   36.78    2.48
   1   6  -2   39.06    2.65
  -1  -6   2   34.70    2.53
  -1  -6   2   43.44    2.60
   0   6  -2   14.00    1.68
   0   6  -2   12.22    1.81
   0  -6   2   11.66    1.51
   0  -6   2   11.31    1.63
  -1   6  -2   20.06    2.13
  -1   6  -2   21.77    2.09
  -1   6  -2   22.83    2.26
   1  -6   2   23.05    1.89
   1  -6   2   19.24    1.72
   1  -6   2   24.09    2.15
  -2   6  -2   43.82    2.66
  -2   6  -2   44.68    2.58
  -2   6  -2   43.87    2.69
  -2   6  -2   43.52    2.38
   2  -6   2   45.50    2.51
   2  -6   2   41.55    2.03
   2  -6   2   40.58    2.03
  -3   6  -2   13.73    1.67
  -3   6  -2   16.81    1.88
  -3   6  -2   18.13    2.00
  -4   6  -2    4.14    1.10
  -4   6  -2    3.73    1.12
   4  -6   2    4.98    0.96
  -5   6  -2    5.26    1.25
  -5   6  -2    2.93    1.02
  -6   6  -2   72.20    3.39
  -7   6  -2    7.49    1.30
  -8   6  -2    5.01    1.16
  -9   6  -2    8.76    1.36
 -10   6  -2    4.10    1.03
 -11   6  -2   17.46    1.51
 -12  -5   2    2.18    1.43
 -11  -5   2   12.06    2.17
 -10  -5   2   16.29    2.42
   9   5  -2    1.86    2.13
  -9  -5   2    0.82    1.19
   8   5  -2    5.20    2.12
  -8  -5   2    2.84    1.28
   7   5  -2   13.18    2.63
  -7  -5   2   11.49    1.92
   6   5  -2   25.99    3.11
   6   5  -2   25.42    2.44
   6   5  -2   24.44    1.76
  -6  -5   2   23.52    2.46
  -6  -5   2   23.64    2.51
  -6  -5   2   22.05    2.64
  -6  -5   2   26.78    2.45
   5   5  -2   25.45    2.37
   5   5  -2   21.90    2.65
   5   5  -2   24.44    1.53
   5   5  -2   22.68    2.02
  -5  -5   2   25.90    2.30
  -5  -5   2   23.66    2.41
   4   5  -2   65.84    3.19
   4   5  -2   77.82    3.65
   4   5  -2   68.55    3.73
  -4  -5   2   76.78    3.39
  -4  -5   2   71.85    3.60
  -4  -5   2   70.66    3.33
   3   5  -2   12.03    1.53
   3   5  -2   12.32    1.69
   3   5  -2   14.18    1.80
  -3  -5   2   11.31    1.68
  -3  -5   2   10.33    1.49
  -3  -5   2   13.76    1.28
   2   5  -2   49.94    2.87
   2   5  -2   53.11    2.76
  -2  -5   2   51.29    2.91
   1   5  -2   48.04    2.85
   1   5  -2   54.13    2.76
  -1  -5   2   52.06    2.84
  -1  -5   2   52.84    2.64
   0   5  -2   49.74    2.80
   0   5  -2   47.83    2.68
   0   5  -2   47.78    2.58
   0  -5   2   47.50    2.51
   0  -5   2   47.14    2.58
  -1   5  -2    7.85    1.22
  -1   5  -2    6.57    1.29
  -1   5  -2    8.05    1.31
  -1   5  -2    9.01    0.96
   1  -5   2    8.13    1.14
   1  -5   2    9.87    1.34
   1  -5   2    5.40    1.04
  -2   5  -2   19.50    1.87
  -2   5  -2   22.96    1.77
  -2   5  -2   22.69    1.89
  -2   5  -2   18.67    1.89
   2  -5   2   21.53    1.37
   2  -5   2   19.91    1.32
  -3   5  -2    2.09    0.90
  -3   5  -2    1.59    0.79
  -3   5  -2    0.21    0.61
   3  -5   2    0.39    0.62
  -4   5  -2   -0.21    0.69
  -4   5  -2    1.69    0.74
   4  -5   2    1.98    0.64
  -5   5  -2    4.27    1.01
  -5   5  -2    5.62    1.05
  -6   5  -2   35.13    2.10
  -6   5  -2   36.79    2.12
  -7   5  -2   23.19    1.68
  -7   5  -2   23.23    1.70
  -8   5  -2    3.89    0.93
  -9   5  -2   11.32    1.33
 -10   5  -2   11.41    1.21
 -13  -4   2    2.63    1.55
 -12  -4   2    3.94    1.45
 -11  -4   2    4.65    1.49
 -10  -4   2    8.73    1.78
   9   4  -2    5.76    2.30
  -9  -4   2    4.98    1.47
   8   4  -2   39.32    4.41
  -8  -4   2   36.78    2.68
   7   4  -2   65.10    4.53
  -7  -4   2   64.52    3.48
  -7  -4   2   68.57    3.49
   6   4  -2   16.95    2.48
  -6  -4   2   23.76    2.69
  -6  -4   2   18.79    1.88
  -6  -4   2   17.97    2.04
  -6  -4   2   14.10    1.84
   5   4  -2   33.59    2.17
   5   4  -2   33.43    3.16
   5   4  -2   32.31    1.85
  -5  -4   2   32.51    2.64
  -5  -4   2   31.34    2.12
  -5  -4   2   32.18    2.28
  -5  -4   2   33.74    2.34
   4   4  -2  177.96    5.51
   4   4  -2  171.77    6.57
   4   4  -2  175.49    5.26
   4   4  -2  177.01    5.89
  -4  -4   2  165.97    5.58
  -4  -4   2  168.47    6.08
  -4  -4   2  177.27    6.01
  -4  -4   2  171.05    5.88
   3   4  -2   15.06    1.74
   3   4  -2   15.40    1.82
   3   4  -2   12.76    1.45
  -3  -4   2   13.58    1.53
  -3  -4   2   12.94    1.38
  -3  -4   2   13.69    1.63
  -3  -4   2   17.55    1.83
   2   4  -2   91.52    3.73
   2   4  -2   90.32    3.77
   2   4  -2   96.05    3.59
  -2  -4   2   92.99    3.01
  -2  -4   2   89.26    3.72
   1   4  -2   44.53    2.32
   1   4  -2   45.72    2.57
  -1  -4   2   42.65    2.39
  -1  -4   2   47.22    2.28
   0   4  -2   39.41    2.10
   0   4  -2   39.84    2.26
   0   4  -2   41.41    2.34
   0  -4   2   44.02    2.28
   0  -4   2   42.30    2.11
  -1   4  -2  421.47   11.31
  -1   4  -2  415.81   10.87
  -1   4  -2  402.75   11.22
  -1   4  -2  414.29   11.18
   1  -4   2  409.79   10.57
   1  -4   2  425.94   11.15
   1  -4   2  425.26   10.63
  -2   4  -2   59.22    2.59
  -2   4  -2   50.41    2.50
  -2   4  -2   55.56    2.71
  -2   4  -2   50.85    2.33
   2  -4   2   56.09    1.98
   2  -4   2   53.11    1.94
  -3   4  -2   27.36    1.59
  -3   4  -2   24.83    1.44
  -3   4  -2   26.60    1.73
  -3   4  -2   28.06    2.23
  -3   4  -2   26.14    1.70
   3  -4   2   25.12    1.46
  -4   4  -2   11.19    1.22
  -4   4  -2   13.67    1.32
   4  -4   2   11.65    0.81
   4  -4   2   10.95    0.80
  -5   4  -2  126.08    4.09
  -5   4  -2  122.64    4.07
  -6   4  -2   13.25    1.24
  -6   4  -2   12.56    1.24
  -7   4  -2    1.69    0.68
  -7   4  -2    2.73    0.70
  -8   4  -2   53.08    2.14
  -8   4  -2   48.82    2.13
  -9   4  -2   11.95    1.01
  -9   4  -2   11.02    1.04
 -13  -3   2    1.23    1.23
 -12  -3   2    2.64    1.33
 -11  -3   2    4.53    1.35
 -10  -3   2   25.77    2.50
   9   3  -2   41.35    4.69
  -9  -3   2   50.29    2.91
   8   3  -2   21.53    3.35
  -8  -3   2   29.12    2.46
  -8  -3   2   26.98    2.40
   7   3  -2    0.25    1.26
   7   3  -2    1.89    0.72
  -7  -3   2    1.84    0.86
  -7  -3   2    1.93    0.91
   6   3  -2   73.76    4.46
   6   3  -2   72.58    3.03
  -6  -3   2   74.61    3.32
  -6  -3   2   77.23    4.38
  -6  -3   2   74.08    3.35
   5   3  -2   73.96    4.17
  -5  -3   2   76.14    4.05
  -5  -3   2   70.41    3.20
  -5  -3   2   79.71    3.33
  -5  -3   2   75.84    3.10
   4   3  -2   11.45    1.83
   4   3  -2   15.51    1.31
   4   3  -2   15.55    0.84
   4   3  -2   14.22    1.51
  -4  -3   2   14.29    1.78
  -4  -3   2   15.62    1.49
  -4  -3   2   15.13    1.60
  -4  -3   2   16.14    1.61
   3   3  -2   26.73    1.78
   3   3  -2   22.96    1.56
   3   3  -2   23.80    2.16
  -3  -3   2   27.77    1.74
  -3  -3   2   27.26    1.85
  -3  -3   2   23.22    1.64
  -3  -3   2   24.04    1.74
   2   3  -2   22.79    1.57
   2   3  -2   24.46    1.74
   2   3  -2   26.36    1.81
  -2  -3   2   26.21    1.70
  -2  -3   2   23.01    1.52
  -2  -3   2   23.65    1.39
  -2  -3   2   22.86    1.69
   1   3  -2    1.33    0.66
   1   3  -2    0.69    0.75
   1   3  -2    3.09    0.83
  -1  -3   2    3.28    0.78
  -1  -3   2    1.22    0.69
   0   3  -2   13.96    1.37
   0   3  -2   18.59    1.53
   0   3  -2   14.29    1.28
   0  -3   2   16.26    1.35
   0  -3   2   13.75    1.33
   0  -3   2   15.90    1.38
  -1   3  -2    9.28    0.95
  -1   3  -2   10.03    1.15
  -1   3  -2    9.65    1.07
  -1   3  -2    9.25    1.02
   1  -3   2    9.95    1.08
   1  -3   2   10.14    0.97
   1  -3   2    8.36    0.92
  -2   3  -2   12.10    1.17
  -2   3  -2   13.66    1.43
  -2   3  -2   13.30    1.27
  -2   3  -2   13.27    1.12
  -2   3  -2   13.17    1.04
   2  -3   2   12.67    0.74
   2  -3   2   13.20    0.74
  -3   3  -2   99.59    2.90
  -3   3  -2  100.01    4.26
  -3   3  -2   97.72    3.26
  -3   3  -2  104.99    3.32
  -3   3  -2   97.01    2.94
   3  -3   2   99.14    3.00
  -4   3  -2   22.04    0.94
  -4   3  -2   19.28    1.25
  -4   3  -2   22.22    1.30
  -5   3  -2   35.96    1.61
  -5   3  -2   38.03    1.66
  -6   3  -2   16.66    1.04
  -6   3  -2   15.43    1.02
  -7   3  -2   28.74    1.34
  -7   3  -2   31.44    1.39
  -8   3  -2   46.36    1.69
 -13  -2   2    1.29    1.19
 -12  -2   2    7.49    1.45
 -11  -2   2    9.06    1.53
 -10  -2   2   43.29    2.67
  -9  -2   2    8.50    1.40
   8   2  -2    9.77    2.46
  -8  -2   2   11.41    0.98
  -8  -2   2   11.88    1.50
  -8  -2   2   10.25    1.42
   7   2  -2    3.17    1.63
  -7  -2   2    2.33    0.89
  -7  -2   2    3.84    0.62
  -7  -2   2    6.52    1.11
   6   2  -2    3.50    0.72
   6   2  -2    3.00    1.48
  -6  -2   2    3.08    0.85
  -6  -2   2    3.49    0.62
  -6  -2   2    2.74    0.85
  -6  -2   2    3.77    1.52
   5   2  -2   24.59    2.72
   5   2  -2   21.89    1.42
  -5  -2   2   24.69    1.25
  -5  -2   2   25.69    2.67
  -5  -2   2   21.23    1.57
  -5  -2   2   21.38    1.57
  -5  -2   2   21.84    1.48
   4   2  -2   49.28    3.17
  -4  -2   2   51.68    2.37
  -4  -2   2   55.89    2.24
  -4  -2   2   52.56    2.03
  -4  -2   2   52.88    3.21
  -4  -2   2   52.66    3.08
  -4  -2   2   53.30    2.39
   3   2  -2   45.49    2.74
   3   2  -2   46.36    2.59
   3   2  -2   51.11    1.57
  -3  -2   2   48.14    2.54
  -3  -2   2   46.45    2.05
  -3  -2   2   47.85    2.17
  -3  -2   2   51.08    2.24
  -3  -2   2   53.26    2.70
   2   2  -2  248.90    7.31
   2   2  -2  253.41    7.61
   2   2  -2  250.37    6.88
   2   2  -2  245.57    6.74
   2   2  -2  247.97    6.60
  -2  -2   2  255.09    6.88
  -2  -2   2  246.22    6.85
  -2  -2   2  249.18    6.65
  -2  -2   2  244.95    7.21
   1   2  -2  292.36    7.72
   1   2  -2  305.52    7.90
   1   2  -2  297.36    8.01
   1   2  -2  301.10    7.96
  -1  -2   2  300.27    7.92
  -1  -2   2  299.49    7.95
  -1  -2   2  300.72    7.95
   0   2  -2   77.77    2.63
   0   2  -2   74.44    2.53
   0   2  -2   68.59    2.56
   0  -2   2   71.85    2.50
   0  -2   2   77.23    2.50
   0  -2   2   74.72    2.60
   0  -2   2   73.87    2.62
  -1   2  -2  170.84    4.60
  -1   2  -2  174.10    4.82
  -1   2  -2  172.92    4.65
  -1   2  -2  172.09    4.80
   1  -2   2  172.00    4.71
   1  -2   2  167.77    4.49
   1  -2   2  171.77    4.54
  -2   2  -2   56.59    2.05
  -2   2  -2   57.50    2.70
  -2   2  -2   59.08    2.09
  -2   2  -2   59.88    1.86
  -2   2  -2   59.35    1.91
   2  -2   2   62.83    2.05
   2  -2   2   56.85    1.93
  -3   2  -2   26.03    1.18
  -3   2  -2   26.26    2.13
  -3   2  -2   21.93    1.16
   3  -2   2   24.42    0.85
   3  -2   2   23.73    0.88
  -4   2  -2  124.00    3.43
  -4   2  -2  120.18    3.35
  -5   2  -2   48.46    1.64
  -5   2  -2   49.39    1.61
  -6   2  -2   10.10    2.09
 -13  -1   2    1.48    1.11
 -12  -1   2   15.95    1.77
 -11  -1   2   13.00    1.62
 -10  -1   2   18.16    1.78
  -9  -1   2   24.42    1.77
  -9  -1   2   25.56    1.77
  -8  -1   2   45.10    2.29
  -8  -1   2   47.19    2.28
  -7  -1   2   13.82    1.33
  -7  -1   2   13.93    1.38
   6   1  -2   35.42    3.59
  -6  -1   2   35.62    1.85
  -6  -1   2   38.87    3.56
  -6  -1   2   39.01    1.88
   5   1  -2   13.89    2.18
   5   1  -2   16.63    0.91
   5   1  -2   13.23    2.14
  -5  -1   2   16.42    1.23
  -5  -1   2   18.44    1.24
  -5  -1   2   16.72    2.25
   4   1  -2  138.09    3.85
   4   1  -2  126.82    5.46
   4   1  -2  143.62    5.56
  -4  -1   2  137.63    4.06
  -4  -1   2  131.21    5.38
  -4  -1   2  133.87    4.07
   3   1  -2  224.38    5.84
   3   1  -2  233.44    7.40
   3   1  -2  226.56    7.47
  -3  -1   2  220.94    7.29
  -3  -1   2  233.62    7.27
  -3  -1   2  222.02    5.67
  -3  -1   2  223.47    6.04
  -3  -1   2  219.85    6.05
   2   1  -2  102.92    3.73
   2   1  -2   99.36    3.83
   2   1  -2  102.94    3.01
  -2  -1   2   98.74    3.09
  -2  -1   2  104.18    3.16
  -2  -1   2  103.65    2.96
  -2  -1   2  102.73    3.66
  -2  -1   2  103.08    3.02
  -2  -1   2  100.64    3.81
   1   1  -2  137.82    3.85
   1   1  -2  139.94    4.14
   1   1  -2  141.50    3.82
   1   1  -2  143.39    3.94
   1   1  -2  143.34    3.87
  -1  -1   2  145.30    3.85
  -1  -1   2  129.63    3.87
  -1   1  -2   20.40    0.97
   1  -1   2   28.40    1.10
   1  -1   2   26.03    0.99
   1  -1   2   28.22    1.03
  -2   1  -2  131.00    3.54
  -2   1  -2  134.78    3.58
   2  -1   2  140.78    3.45
   2  -1   2  134.56    3.49
  -3   1  -2  224.09    5.57
  -3   1  -2  228.72    5.60
  -4   1  -2   77.22    2.14
  -4   1  -2   79.98    2.15
  -6   1  -2   35.33    3.64
 -13   0   2   14.74    1.52
 -12   0   2   24.66    1.74
 -11   0   2   28.44    1.82
 -10   0   2    8.14    1.13
  -9   0   2   21.88    1.43
  -9   0   2   19.51    1.59
  -8   0   2    9.38    1.06
  -8   0   2    8.69    1.00
  -7   0   2   17.71    1.18
  -7   0   2   20.52    1.25
   6   0  -2   51.34    3.83
   6   0  -2   45.30    3.70
  -6   0   2   51.30    1.96
  -6   0   2   49.20    3.63
  -6   0   2   49.95    1.91
   5   0  -2   12.29    2.08
   5   0  -2   14.18    2.13
  -5   0   2   14.88    0.95
  -5   0   2   17.24    2.27
  -5   0   2   12.43    0.94
   4   0  -2   17.21    2.13
   4   0  -2   21.67    2.36
  -4   0   2   22.40    1.11
  -4   0   2   18.69    2.12
  -4   0   2   20.51    1.05
   3   0  -2   10.28    1.62
   3   0  -2   11.56    0.66
   3   0  -2   10.39    1.47
   3   0  -2   12.65    0.61
  -3   0   2   14.21    1.67
  -3   0   2   11.96    0.84
  -3   0   2   11.39    0.77
  -3   0   2   10.72    1.52
   2   0  -2  148.07    3.64
   2   0  -2  141.93    4.92
   2   0  -2  143.95    3.72
   2   0  -2  132.49    4.76
  -2   0   2  141.38    4.76
  -2   0   2  137.26    4.78
  -2   0   2  145.24    3.73
  -2   0   2  134.89    3.74
   0   0  -2   -0.26    0.14
   0   0  -2   -0.46    0.12
   0   0   2   -0.61    0.11
   0   0   2   -0.46    0.13
   2   0   2  157.33    4.00
   2   0   2  161.75    3.98
  -3   0  -2   62.36    1.87
  -3   0  -2   63.04    1.82
  -4   0  -2  193.43    4.84
  -4   0  -2  191.93    4.91
  -5   0  -2   30.80    3.01
  -5   0  -2   31.72    1.20
  -5   0  -2   31.93    1.28
  -6   0  -2   76.35    2.38
  -6   0  -2   73.72    4.53
  -6   0  -2   74.21    2.31
  -7   0  -2   38.89    1.58
  -7   0  -2   38.93    1.57
  -8   0  -2   10.99    0.98
  -8   0  -2    9.82    0.95
  -9   0  -2   24.32    1.42
  -9   0  -2   24.61    1.40
 -10   0  -2   15.81    1.19
 -10   0  -2   14.98    1.30
 -11   0  -2   22.18    1.42
 -12   0  -2   -0.41    0.59
 -10   1   2   24.42    1.35
 -10   1   2   26.00    1.46
  -9   1   2   18.73    1.15
  -9   1   2   21.01    1.23
  -8   1   2   37.04    1.57
  -8   1   2   37.48    1.55
  -7   1   2   33.17    1.38
  -7   1   2   33.62    1.38
   6  -1  -2    2.13    1.37
  -6   1   2    3.46    0.50
  -6   1   2    3.26    1.46
  -6   1   2    2.96    0.48
   5  -1  -2    1.82    1.32
   5  -1  -2    2.27    1.39
  -5   1   2    1.39    0.38
  -5   1   2   -0.13    0.93
  -5   1   2    1.25    0.36
   4  -1  -2   42.02    3.15
   4  -1  -2   39.03    2.99
  -4   1   2   45.24    2.92
  -4   1   2   42.03    1.38
  -4   1   2   40.08    1.38
   3  -1  -2  220.01    7.47
   3  -1  -2  217.10    7.50
  -3   1   2  225.51    5.55
  -3   1   2  225.60    5.55
  -3   1   2  220.18    7.35
  -3   1   2  225.99    7.43
   2  -1  -2  139.85    3.46
   2  -1  -2  137.67    4.81
   2  -1  -2  136.21    4.88
   2  -1  -2  140.05    3.49
  -2   1   2  134.89    3.58
  -2   1   2  135.57    3.60
  -2   1   2  137.20    4.76
  -2   1   2  136.95    4.75
   1  -1  -2    4.34    0.36
   1  -1  -2    3.77    0.73
   1  -1  -2    4.38    0.52
   1  -1  -2    4.10    0.79
  -1   1   2    2.45    0.62
  -2  -1  -2    5.65    0.64
  -2  -1  -2    6.52    0.54
  -2  -1  -2    7.30    0.66
   2   1   2    7.05    0.72
   2   1   2    6.88    0.60
  -3  -1  -2   37.70    1.34
  -3  -1  -2   36.15    1.49
  -3  -1  -2   36.38    1.54
   3   1   2   37.99    1.45
   3   1   2   34.02    1.33
  -4  -1  -2   61.33    1.82
  -4  -1  -2   61.50    2.19
  -4  -1  -2   61.33    2.16
  -4  -1  -2   62.39    3.38
   4   1   2   63.46    1.87
  -5  -1  -2    9.35    0.96
  -5  -1  -2    9.93    0.94
  -5  -1  -2    8.74    0.59
  -5  -1  -2    9.55    1.78
  -6  -1  -2  223.44    6.29
  -6  -1  -2  225.84    8.67
  -6  -1  -2  237.82    6.33
  -7  -1  -2    4.93    0.83
  -7  -1  -2    5.27    0.86
  -7  -1  -2    5.07    1.74
  -8  -1  -2   21.37    1.42
  -8  -1  -2   19.58    1.42
  -9  -1  -2    3.41    0.87
  -9  -1  -2    1.13    0.76
 -10  -1  -2    2.54    0.84
 -11  -1  -2   18.06    1.66
 -12  -1  -2    2.48    0.92
 -13  -1  -2    1.72    0.92
   7  -2  -2    9.89    2.44
  -7   2   2   11.94    0.74
  -7   2   2   13.66    0.80
  -6   2   2    6.09    0.57
  -6   2   2    5.03    1.70
  -6   2   2    6.24    0.60
   5  -2  -2   24.92    2.90
  -5   2   2   25.35    1.08
  -5   2   2   34.27    3.32
  -5   2   2   26.52    1.13
   4  -2  -2   56.33    3.62
  -4   2   2   58.03    1.92
  -4   2   2   58.27    3.48
  -4   2   2   58.00    1.84
   3  -2  -2  143.82    5.54
  -3   2   2  139.58    3.77
  -3   2   2  140.74    3.88
  -3   2   2  140.36    5.34
  -3   2   2  138.00    5.31
   2  -2  -2  447.78   10.74
   2  -2  -2  459.48   12.86
   2  -2  -2  444.86   10.65
   2  -2  -2  449.43   12.64
  -2   2   2  440.10   10.92
  -2   2   2  439.40   10.84
  -2   2   2  444.15   12.55
  -2   2   2  435.44   10.38
  -2   2   2  437.97   12.62
   1  -2  -2  184.19    5.58
   1  -2  -2  186.58    4.99
   1  -2  -2  183.57    4.63
   1  -2  -2  186.34    5.81
  -1   2   2  180.87    4.77
  -1   2   2  183.29    5.03
  -1   2   2  189.37    5.73
  -1   2   2  185.09    4.97
  -1   2   2  188.48    5.00
  -1   2   2  188.83    5.56
   0  -2  -2  211.08    5.59
   0  -2  -2  209.98    5.58
   0  -2  -2  214.05    5.66
   0  -2  -2  216.61    5.48
   0  -2  -2  215.21    5.63
   0   2   2  214.49    5.63
   0   2   2  185.66    5.58
  -1  -2  -2  128.55    3.94
  -1  -2  -2  136.48    3.98
   1   2   2  137.16    3.98
   1   2   2  134.19    3.82
   1   2   2  132.90    3.96
  -2  -2  -2   41.90    2.02
  -2  -2  -2   43.36    1.90
  -2  -2  -2   43.75    1.95
  -2  -2  -2   41.54    1.86
   2   2   2   45.66    1.94
   2   2   2   46.30    1.87
   2   2   2   47.75    1.97
  -3  -2  -2  410.95   11.83
  -3  -2  -2  418.12   10.67
  -3  -2  -2  399.40   10.65
  -3  -2  -2  423.75   10.37
   3   2   2  429.40   10.14
   3   2   2  418.15   10.18
  -4  -2  -2  252.84    6.99
  -4  -2  -2  253.31    6.63
  -4  -2  -2  248.51    6.93
  -4  -2  -2  252.47    8.26
  -5  -2  -2   48.79    1.68
  -5  -2  -2   52.84    2.29
  -5  -2  -2   50.02    2.02
  -5  -2  -2   57.83    3.50
  -5  -2  -2   48.63    2.26
   5   2   2   49.23    1.92
  -6  -2  -2   83.25    3.21
  -6  -2  -2   87.43    4.61
  -6  -2  -2   85.13    3.21
   6   2   2   87.47    2.65
  -7  -2  -2    6.24    1.81
  -7  -2  -2    9.45    1.23
  -7  -2  -2    8.43    1.17
  -8  -2  -2   10.50    1.34
  -8  -2  -2   13.14    1.48
  -9  -2  -2   24.80    2.03
  -9  -2  -2   22.97    2.01
 -10  -2  -2    0.96    0.78
 -11  -2  -2    6.11    1.27
 -12  -2  -2   13.06    1.72
 -13  -2  -2    0.73    1.00
  -8   3   2   18.59    1.05
   7  -3  -2   37.03    4.23
  -7   3   2   38.10    1.54
  -7   3   2   37.21    1.55
   6  -3  -2  113.56    6.16
  -6   3   2  120.21    3.50
  -6   3   2  116.88    3.43
   5  -3  -2    6.94    1.81
  -5   3   2    3.79    0.68
  -5   3   2    6.04    1.72
  -5   3   2    4.22    0.64
   4  -3  -2   45.59    3.35
  -4   3   2   47.27    1.93
  -4   3   2   48.16    1.86
  -4   3   2   46.04    3.15
   3  -3  -2   58.95    3.45
   3  -3  -2   62.93    1.90
  -3   3   2   63.97    3.47
  -3   3   2   69.54    2.36
  -3   3   2   63.16    2.38
  -3   3   2   64.23    1.98
   2  -3  -2  230.45    7.59
   2  -3  -2  233.92    6.07
  -2   3   2  235.11    6.32
  -2   3   2  229.88    7.33
  -2   3   2  232.79    5.98
  -2   3   2  229.24    7.38
  -2   3   2  231.07    6.37
   1  -3  -2  685.01   16.14
   1  -3  -2  684.88   18.51
  -1   3   2  680.04   18.33
  -1   3   2  694.98   16.83
  -1   3   2  695.75   18.08
  -1   3   2  671.45   16.84
  -1   3   2  666.40   16.33
   0  -3  -2  335.49    8.52
   0  -3  -2  341.75    8.88
   0  -3  -2  331.45    8.78
   0   3   2  330.32    8.89
   0   3   2  334.45    8.62
   0   3   2  332.77    8.86
  -1  -3  -2   57.20    2.37
  -1  -3  -2   55.17    2.32
   1   3   2   51.50    2.32
   1   3   2   54.35    2.24
   1   3   2   55.07    2.35
  -2  -3  -2  135.73    4.30
  -2  -3  -2  146.71    4.58
  -2  -3  -2  139.94    4.25
  -2  -3  -2  141.03    4.57
   2   3   2  146.38    4.56
   2   3   2  145.52    4.54
   2   3   2  139.49    4.34
  -3  -3  -2   49.13    2.45
  -3  -3  -2   48.43    2.22
  -3  -3  -2   52.54    2.41
  -3  -3  -2   50.07    2.33
   3   3   2   52.48    2.36
   3   3   2   51.64    2.17
  -4  -3  -2   63.69    3.31
  -4  -3  -2   66.79    2.85
  -4  -3  -2   60.49    2.59
  -4  -3  -2   62.82    2.76
   4   3   2   63.58    1.97
   4   3   2   68.53    2.46
   4   3   2   64.93    2.67
  -5  -3  -2   20.05    2.26
  -5  -3  -2   17.72    1.52
  -5  -3  -2   18.98    1.71
  -5  -3  -2   17.40    1.69
   5   3   2   14.76    1.02
  -6  -3  -2   22.95    1.97
  -6  -3  -2   21.68    1.91
  -6  -3  -2   22.34    1.59
  -6  -3  -2   20.65    2.63
   6   3   2   18.21    1.36
  -7  -3  -2   13.66    1.59
  -7  -3  -2   10.95    2.23
  -7  -3  -2   15.15    1.68
   7   3   2   15.08    1.28
  -8  -3  -2    1.75    0.90
  -8  -3  -2    3.53    1.05
  -9  -3  -2    3.48    1.14
 -10  -3  -2    1.34    1.07
 -11  -3  -2   18.83    2.10
 -12  -3  -2    5.89    1.35
 -13  -3  -2   -0.95    0.84
  -9   4   2   13.69    1.00
  -9   4   2   12.57    1.13
  -8   4   2    7.02    0.87
  -8   4   2    6.29    0.92
   7  -4  -2   15.84    2.94
  -7   4   2   14.16    1.24
  -7   4   2   15.02    1.25
   6  -4  -2   16.81    2.82
  -6   4   2   18.03    1.43
  -6   4   2   19.58    1.36
   5  -4  -2    1.46    1.33
  -5   4   2    1.32    0.61
  -5   4   2    1.63    0.64
  -5   4   2   -0.29    1.18
   4  -4  -2   10.58    1.96
  -4   4   2   12.72    1.25
  -4   4   2   11.98    1.23
  -4   4   2   13.75    2.05
   3  -4  -2  120.23    3.52
   3  -4  -2  112.87    5.15
  -3   4   2  119.44    3.63
  -3   4   2  122.60    4.00
  -3   4   2  120.14    5.06
  -3   4   2  120.89    4.05
   2  -4  -2  179.77    4.39
   2  -4  -2  176.45    6.41
  -2   4   2  183.21    5.16
  -2   4   2  177.93    5.51
  -2   4   2  187.86    6.19
  -2   4   2  177.80    5.45
  -2   4   2  171.07    6.09
   1  -4  -2   42.52    2.41
   1  -4  -2   41.66    1.83
   1  -4  -2   42.36    2.05
  -1   4   2   43.87    2.08
  -1   4   2   43.99    2.24
  -1   4   2   42.32    2.18
  -1   4   2   43.66    2.17
   0  -4  -2  185.68    5.57
   0  -4  -2  184.50    5.29
   0  -4  -2  183.69    5.69
   0   4   2  174.49    5.38
   0   4   2  182.63    5.64
   0   4   2  173.78    5.64
  -1  -4  -2  104.31    3.61
  -1  -4  -2  103.51    3.77
   1   4   2   96.30    3.71
   1   4   2  101.58    3.76
   1   4   2   96.47    3.53
  -2  -4  -2   29.93    1.98
  -2  -4  -2   33.11    2.02
   2   4   2   31.18    1.92
   2   4   2   28.62    2.01
   2   4   2   32.01    1.53
  -3  -4  -2   59.72    2.72
  -3  -4  -2   61.58    2.87
  -3  -4  -2   59.49    2.56
  -3  -4  -2   59.64    2.87
   3   4   2   57.68    2.78
   3   4   2   51.66    2.54
   3   4   2   56.09    2.68
  -4  -4  -2  121.85    4.33
  -4  -4  -2  127.47    4.66
  -4  -4  -2  122.00    4.53
  -4  -4  -2  123.28    4.59
   4   4   2  115.66    4.14
   4   4   2  129.30    4.54
  -5  -4  -2   65.50    3.50
  -5  -4  -2   61.02    2.86
  -5  -4  -2   64.85    3.11
  -5  -4  -2   58.03    3.02
   5   4   2   66.65    3.00
   5   4   2   60.25    2.57
   5   4   2   63.07    1.97
  -6  -4  -2   16.67    1.88
  -6  -4  -2   19.72    2.01
  -6  -4  -2   18.14    1.78
  -6  -4  -2   20.03    2.43
   6   4   2   14.49    1.18
  -7  -4  -2    8.09    1.49
  -7  -4  -2    8.44    1.43
  -7  -4  -2   10.68    2.06
  -8  -4  -2    3.71    1.17
  -8  -4  -2    4.23    1.27
   8   4   2    6.51    1.09
  -9  -4  -2   13.68    1.87
 -10  -4  -2   24.14    2.51
 -11  -4  -2   11.77    1.93
 -12  -4  -2    2.35    1.23
 -13  -4  -2    0.61    1.23
 -10   5   2    7.01    0.87
  -9   5   2    8.32    1.09
  -8   5   2    7.55    1.13
   7  -5  -2   11.01    2.64
  -7   5   2   13.18    1.44
  -7   5   2   12.72    1.37
   6  -5  -2   20.97    3.12
  -6   5   2   15.22    1.53
  -6   5   2   15.49    1.52
   5  -5  -2   23.44    3.08
  -5   5   2   22.47    1.91
  -5   5   2   29.12    1.86
  -5   5   2   28.67    3.21
   4  -5  -2   30.50    3.14
   4  -5  -2   29.52    1.29
  -4   5   2   29.76    1.91
  -4   5   2   25.72    1.85
  -4   5   2   28.32    3.00
   3  -5  -2    6.33    0.86
   3  -5  -2    5.25    1.42
  -3   5   2    7.04    1.20
  -3   5   2    5.08    1.39
  -3   5   2    5.88    0.94
  -3   5   2    6.89    1.15
   2  -5  -2   43.05    1.66
   2  -5  -2   42.17    2.81
   2  -5  -2   45.27    1.69
  -2   5   2   47.60    2.46
  -2   5   2   46.17    2.80
  -2   5   2   43.35    2.41
  -2   5   2   46.90    2.34
   1  -5  -2   11.29    1.45
   1  -5  -2    6.98    0.98
   1  -5  -2    5.81    1.06
  -1   5   2    8.28    1.24
  -1   5   2    6.64    1.10
  -1   5   2    7.13    1.24
  -1   5   2    7.28    1.24
   0  -5  -2   30.46    1.97
   0  -5  -2   29.90    1.86
   0  -5  -2   32.87    1.97
   0   5   2   27.23    1.99
   0   5   2   26.24    1.96
   0   5   2   28.58    2.12
  -1  -5  -2   87.98    3.68
  -1  -5  -2   89.23    3.56
   1   5   2   94.63    3.86
   1   5   2   81.98    3.46
  -2  -5  -2  207.82    6.76
   2   5   2  212.76    5.91
   2   5   2  199.78    6.46
   2   5   2  212.20    6.79
  -3  -5  -2   15.17    1.68
  -3  -5  -2   15.13    1.75
   3   5   2   14.93    1.64
   3   5   2   12.90    1.67
  -4  -5  -2   23.65    2.26
  -4  -5  -2   25.56    2.18
  -4  -5  -2   25.93    1.96
   4   5   2   22.46    2.16
   4   5   2   29.19    2.22
   4   5   2   25.94    1.90
  -5  -5  -2   38.99    2.60
  -5  -5  -2   36.19    2.31
  -5  -5  -2   36.46    2.57
  -5  -5  -2   36.15    2.49
   5   5   2   40.18    2.50
   5   5   2   37.49    2.19
  -6  -5  -2    3.29    1.07
  -6  -5  -2    3.06    1.17
  -6  -5  -2    3.28    1.23
  -6  -5  -2    4.26    1.49
   6   5   2    4.22    0.97
   6   5   2    3.92    1.09
  -7  -5  -2    0.96    1.41
  -7  -5  -2    1.61    1.12
  -7  -5  -2    1.43    1.04
   7   5   2    0.43    0.60
  -8  -5  -2   71.51    3.83
  -9  -5  -2   26.72    2.75
 -10  -5  -2   -0.11    1.01
 -11  -5  -2    3.70    1.47
 -12  -5  -2    4.00    1.57
 -13  -5  -2    1.31    1.34
 -10   6   2   15.18    1.43
  -9   6   2    7.26    1.18
  -8   6   2    3.73    1.02
   7  -6  -2   35.27    4.44
  -7   6   2   25.41    2.15
   6  -6  -2    3.01    1.88
  -6   6   2    6.63    1.22
   5  -6  -2    1.18    1.42
  -5   6   2    1.19    0.85
  -5   6   2    0.88    1.54
  -5   6   2    1.99    0.89
   4  -6  -2   17.09    1.29
   4  -6  -2   19.78    2.70
  -4   6   2   21.16    2.67
  -4   6   2   22.58    2.09
  -4   6   2   22.61    2.07
   3  -6  -2   47.47    2.28
   3  -6  -2   44.65    3.26
  -3   6   2   47.47    2.76
  -3   6   2   48.71    2.66
  -3   6   2   52.01    3.29
  -3   6   2   47.60    2.59
   2  -6  -2   17.92    1.23
   2  -6  -2   16.10    2.03
   2  -6  -2   19.06    1.23
  -2   6   2   17.58    1.90
  -2   6   2   15.36    1.81
  -2   6   2   18.42    2.05
  -2   6   2   21.68    1.92
   1  -6  -2   38.33    2.41
   1  -6  -2   30.03    1.88
   1  -6  -2   25.41    1.91
  -1   6   2   29.46    2.05
  -1   6   2   26.21    2.35
  -1   6   2   31.97    2.19
  -1   6   2   31.15    2.54
   0  -6  -2   16.51    1.67
   0  -6  -2   16.97    1.68
   0  -6  -2   16.99    1.85
   0   6   2   14.57    1.89
   0   6   2   17.83    1.86
  -1  -6  -2   52.72    2.94
  -1  -6  -2   54.82    2.85
   1   6   2   55.54    2.94
   1   6   2   52.53    3.06
  -2  -6  -2   17.58    1.90
  -2  -6  -2   18.00    2.00
   2   6   2   18.72    1.97
   2   6   2   20.93    1.27
   2   6   2   17.70    2.03
  -3  -6  -2   68.79    3.62
   3   6   2   70.85    3.44
   3   6   2   77.23    3.75
   3   6   2   73.25    2.98
  -4  -6  -2    0.71    0.85
  -4  -6  -2   -0.25    0.82
   4   6   2    1.38    0.90
   4   6   2    0.74    0.88
   4   6   2   -0.23    0.71
  -5  -6  -2   10.95    1.67
  -5  -6  -2   11.18    1.74
  -5  -6  -2   13.12    1.72
   5   6   2   13.30    1.92
   5   6   2   10.95    1.55
   5   6   2    9.23    1.64
  -6  -6  -2    7.81    1.66
  -6  -6  -2   10.28    1.63
  -6  -6  -2    5.96    1.50
   6   6   2    5.02    1.23
   6   6   2    6.69    1.43
  -7  -6  -2   13.85    2.10
  -7  -6  -2   12.22    2.16
  -7  -6  -2   11.23    1.82
   7   6   2    9.37    1.33
   7   6   2   13.13    1.90
  -8  -6  -2   40.51    3.05
  -9  -6  -2   31.22    3.22
 -10  -6  -2    0.67    1.22
 -11  -6  -2    2.11    1.32
 -12  -6  -2    8.17    1.90
 -13  -6  -2   10.80    2.27
 -10   7   2    0.29    0.85
  -9   7   2    1.20    0.98
  -8   7   2    3.94    1.20
  -7   7   2   19.57    2.11
   6  -7  -2   12.12    2.72
  -6   7   2   11.68    1.66
   5  -7  -2    2.57    1.80
  -5   7   2    1.86    1.02
   4  -7  -2   16.66    2.67
  -4   7   2   17.85    2.63
  -4   7   2   17.06    2.05
   3  -7  -2    4.78    1.60
  -3   7   2    6.21    1.39
  -3   7   2    5.56    1.56
  -3   7   2    4.77    1.32
   2  -7  -2    2.03    0.72
   2  -7  -2    3.01    1.22
   2  -7  -2    2.89    0.74
  -2   7   2    1.09    0.97
  -2   7   2    1.66    0.97
  -2   7   2    1.99    1.15
  -2   7   2    1.21    0.99
   1  -7  -2   13.59    1.70
   1  -7  -2   10.10    1.66
   1  -7  -2   14.46    1.56
  -1   7   2   15.75    1.85
  -1   7   2   13.05    1.57
  -1   7   2   14.69    1.93
  -1   7   2   13.25    1.91
   0  -7  -2   39.43    2.47
   0  -7  -2   40.00    2.62
   0   7   2   37.50    2.60
   0   7   2   41.60    2.90
  -1  -7  -2   73.86    3.48
  -1  -7  -2   70.10    3.61
  -1  -7  -2   65.24    2.97
   1   7   2   67.77    3.75
   1   7   2   70.49    3.54
  -2  -7  -2    8.26    1.52
  -2  -7  -2    8.23    1.44
   2   7   2    9.71    1.70
   2   7   2    9.70    1.58
   2   7   2   10.06    0.93
  -3  -7  -2   16.62    2.20
   3   7   2   15.40    2.01
   3   7   2   17.50    1.51
   3   7   2   17.46    2.20
  -4  -7  -2    1.92    1.09
  -4  -7  -2    0.38    0.83
   4   7   2    0.58    0.88
   4   7   2    1.45    0.92
   4   7   2    2.29    1.16
  -5  -7  -2    1.97    1.08
  -5  -7  -2   -0.20    0.95
   5   7   2    0.04    0.88
   5   7   2    1.93    1.13
   5   7   2    2.08    1.16
  -6  -7  -2   66.25    3.77
  -6  -7  -2   64.30    3.91
   6   7   2   66.84    3.44
   6   7   2   65.09    3.76
  -7  -7  -2    9.35    1.88
  -7  -7  -2    5.84    1.68
  -7  -7  -2    6.56    1.62
   7   7   2    8.23    1.73
   7   7   2    6.33    1.39
   7   7   2    7.60    0.95
   7   7   2    6.94    0.95
  -8  -7  -2   77.50    4.57
   8   7   2   90.18    3.69
  -9  -7  -2   15.65    2.47
 -10  -7  -2    3.06    1.61
 -11  -7  -2    0.56    1.24
 -12  -7  -2    0.81    1.37
  -9   8   2    2.87    1.14
  -8   8   2    0.61    0.99
  -7   8   2    2.65    1.17
   6  -8  -2   24.26    3.69
  -6   8   2   17.33    2.16
   5  -8  -2   19.19    3.10
  -5   8   2   19.49    2.36
   4  -8  -2    7.91    2.06
  -4   8   2    9.37    2.17
  -4   8   2    6.21    1.57
   3  -8  -2    3.74    1.62
  -3   8   2    5.10    1.49
  -3   8   2    7.17    1.86
   2  -8  -2   27.47    2.50
   2  -8  -2   27.07    2.80
   2  -8  -2   26.49    1.76
   2  -8  -2   28.87    1.80
   2  -8  -2   32.65    2.30
  -2   8   2   29.33    2.87
  -2   8   2   30.89    2.79
  -2   8   2   33.26    2.77
   1  -8  -2   18.51    2.16
   1  -8  -2   23.28    2.36
   1  -8  -2   22.85    2.04
  -1   8   2   20.49    2.01
  -1   8   2   27.51    2.68
  -1   8   2   24.44    2.69
   0  -8  -2   31.21    2.32
   0  -8  -2   34.62    2.95
   0  -8  -2   30.89    2.56
   0   8   2   32.22    2.91
   0   8   2   36.63    3.28
  -1  -8  -2   61.95    3.42
  -1  -8  -2   63.97    3.61
  -1  -8  -2   57.88    2.87
   1   8   2   67.53    3.70
   1   8   2   53.69    3.52
  -2  -8  -2   22.07    1.78
  -2  -8  -2   23.64    2.58
  -2  -8  -2   25.26    2.54
   2   8   2   26.33    2.82
   2   8   2   23.55    2.52
  -3  -8  -2    5.37    1.54
  -3  -8  -2    7.37    1.54
   3   8   2   10.42    1.96
   3   8   2    6.67    1.59
   3   8   2    5.72    1.03
  -4  -8  -2   20.44    2.63
   4   8   2   16.99    1.78
   4   8   2   16.87    2.35
   4   8   2   16.47    2.23
  -5  -8  -2    7.23    1.70
  -5  -8  -2    5.62    1.75
   5   8   2    4.88    1.49
   5   8   2    6.96    1.64
   5   8   2    6.58    1.58
  -6  -8  -2    1.75    1.34
  -6  -8  -2    0.59    1.11
   6   8   2    1.46    1.13
   6   8   2    0.36    1.13
  -7  -8  -2   17.66    2.64
   7   8   2   13.68    1.95
   7   8   2   17.85    2.57
  -8  -8  -2    6.50    1.95
   8   8   2    5.87    1.46
  -9  -8  -2    8.65    2.14
   9   8   2    6.34    1.28
 -10  -8  -2   18.03    2.90
 -11  -8  -2    0.24    1.41
 -12  -8  -2   -0.55    1.21
  -8   9   2    4.96    1.47
  -7   9   2    2.09    1.31
  -6   9   2   -0.19    1.00
   5  -9  -2   -0.09    1.58
  -5   9   2    1.36    1.17
   4  -9  -2    8.92    2.24
  -4   9   2    5.77    1.74
   3  -9  -2   25.33    3.04
  -3   9   2   26.92    2.97
   2  -9  -2   31.02    3.07
   2  -9  -2   24.15    1.80
   2  -9  -2   28.86    1.89
  -2   9   2   28.78    3.11
  -2   9   2   33.76    2.87
   1  -9  -2    2.90    1.25
   1  -9  -2    3.46    1.17
   1  -9  -2    4.67    1.28
   1  -9  -2    5.01    1.39
  -1   9   2    5.16    1.65
  -1   9   2    5.54    1.28
   0  -9  -2    6.97    1.64
   0  -9  -2    8.13    1.62
   0   9   2    6.28    1.73
   0   9   2    6.68    1.65
  -1  -9  -2    9.00    1.83
  -1  -9  -2   12.14    2.10
  -1  -9  -2    8.94    1.45
   1   9   2    7.01    1.73
   1   9   2    7.22    1.83
  -2  -9  -2   23.11    2.66
  -2  -9  -2   26.19    2.96
   2   9   2   28.49    2.86
   2   9   2   17.04    2.59
  -3  -9  -2    7.69    1.80
  -3  -9  -2    5.63    1.59
   3   9   2    6.25    0.97
   3   9   2    3.93    1.59
   3   9   2    6.42    1.72
  -4  -9  -2   48.75    4.16
   4   9   2   55.51    3.56
   4   9   2   48.26    4.16
   4   9   2   50.82    2.71
  -5  -9  -2   67.90    4.38
   5   9   2   62.56    3.93
   5   9   2   73.69    4.38
  -6  -9  -2    2.40    1.41
   6   9   2    1.91    1.49
   6   9   2    2.35    1.39
  -7  -9  -2    6.17    2.00
   7   9   2    6.52    1.72
   7   9   2    3.32    1.59
  -8  -9  -2    1.71    1.53
   8   9   2    2.71    1.25
   8   9   2    4.82    0.97
  -9  -9  -2   17.53    2.90
   9   9   2   17.38    2.07
 -10  -9  -2    1.85    1.64
 -11  -9  -2   11.80    2.62
  -7  10   2    1.98    1.43
  -6  10   2   22.91    2.81
  -5  10   2   19.84    2.66
   4 -10  -2   25.80    3.51
  -4  10   2   22.67    2.90
   3 -10  -2   31.22    3.47
  -3  10   2   28.29    3.27
   2 -10  -2    6.31    1.16
   2 -10  -2    7.64    1.86
   2 -10  -2    8.39    1.30
  -2  10   2    7.13    1.90
   1 -10  -2   10.32    1.85
   1 -10  -2    8.94    1.59
   1 -10  -2   11.20    1.71
  -1  10   2   11.14    2.24
   0 -10  -2   -0.19    1.03
   0 -10  -2   -1.14    1.12
   0 -10  -2    0.48    1.16
   0  10   2    1.82    1.42
  -1 -10  -2    3.57    1.43
  -1 -10  -2    4.88    1.23
  -1 -10  -2    7.09    1.75
   1  10   2    1.16    1.49
  -2 -10  -2   22.67    2.72
  -2 -10  -2   18.67    2.68
   2  10   2   17.84    2.87
  -3 -10  -2    7.47    1.82
  -3 -10  -2    9.12    1.96
   3  10   2    7.10    1.91
  -4 -10  -2   25.71    3.26
   4  10   2   35.89    3.74
  -5 -10  -2   10.53    2.34
   5  10   2   10.39    2.14
   5  10   2    8.71    2.17
  -6 -10  -2   -0.05    1.33
   6  10   2    0.35    1.33
   6  10   2    1.98    1.55
  -7 -10  -2   -0.73    1.34
   7  10   2    0.57    1.35
  -8 -10  -2   10.75    2.51
   8  10   2   11.98    2.19
  -9 -10  -2    8.28    2.29
   9  10   2    8.50    1.82
 -10 -10  -2    0.83    1.62
  10  10   2    2.44    1.16
  -6  11   2    2.27    1.60
  -5  11   2    7.08    1.94
  -4  11   2    0.71    1.38
  -3  11   2   -0.07    1.24
   2 -11  -2    0.19    0.87
   2 -11  -2    1.19    0.92
  -2  11   2   -2.40    1.07
   1 -11  -2    4.49    1.33
   1 -11  -2   -0.19    1.05
  -1  11   2    1.99    1.59
   0 -11  -2   21.83    2.57
   0  11   2   24.66    3.33
  -1 -11  -2   20.91    2.83
  -1 -11  -2   19.08    2.58
   1  11   2   15.49    2.87
  -2 -11  -2   18.62    2.62
  -2 -11  -2   16.64    2.75
   2  11   2   15.01    2.73
  -3 -11  -2   16.42    2.70
   3  11   2   15.19    2.81
  -4 -11  -2    1.39    1.58
   4  11   2    1.05    1.39
  -5 -11  -2    3.20    1.77
   5  11   2    1.00    1.30
  -6 -11  -2   17.23    2.92
   6  11   2   17.75    3.16
  -7 -11  -2    8.65    2.30
   7  11   2    7.96    2.19
  -8 -11  -2    2.91    1.84
   8  11   2    1.95    1.70
  -9 -11  -2    6.53    2.43
   9  11   2    4.97    1.82
  -4  12   2   -1.44    1.46
  -3  12   2    4.17    1.86
   2 -12  -2    0.79    0.87
   2 -12  -2    0.63    0.82
  -2  12   2    1.64    1.68
   1 -12  -2   -0.22    1.11
   1 -12  -2    1.54    1.23
  -1  12   2    0.71    1.60
   0 -12  -2    6.74    1.73
   0 -12  -2    3.81    1.65
   0  12   2    6.42    2.08
  -1 -12  -2    3.20    1.73
   1  12   2    4.34    2.06
   2  12   2   -0.16    1.28
  -3 -12  -2    2.29    1.77
   3  12   2    3.51    1.67
  -4 -12  -2    0.13    1.40
   4  12   2    1.98    1.81
  -5 -12  -2    0.69    1.63
   5  12   2    1.18    1.55
  -6 -12  -2    1.70    1.64
   6  12   2    4.53    1.94
  -7 -12  -2    2.08    1.87
  -8 -12  -2    2.06    2.09
   2 -13  -2    9.62    1.02
  -2  13   2   13.84    2.82
   1 -13  -2    8.47    1.77
   1 -13  -2   10.68    1.78
  -1  13   2   13.30    2.83
   0 -13  -2    3.14    1.60
   0 -13  -2    4.70    1.69
   0  13   2    5.93    2.37
  -1 -13  -2    1.61    1.69
   1  13   2    6.54    2.38
   2  13   2    4.80    2.12
   3  13   2   -0.52    1.61
  -4 -13  -2   -0.37    1.72
   4  13   2    0.72    1.89
  -5 -13  -2    2.55    1.87
   5  13   2   -0.79    1.66
  -6 -13  -2    7.42    2.58
   4  13  -3    1.66    2.00
   3  13  -3    1.90    1.64
   2  13  -3    0.00    1.71
   1  13  -3    1.39    1.79
   0  13  -3    4.24    2.00
   0 -13   3    1.46    1.73
   0 -13   3    7.81    2.01
  -1  13  -3    1.71    1.82
   1 -13   3    0.17    1.29
   1 -13   3    1.05    1.50
  -7 -12   3    3.68    2.25
  -6 -12   3    3.79    1.88
   5  12  -3    4.98    2.09
  -5 -12   3    4.57    2.12
   4  12  -3    4.52    2.06
  -4 -12   3    0.13    1.71
   3  12  -3    3.85    2.02
  -3 -12   3    1.27    1.75
   2  12  -3    6.35    2.26
   1  12  -3    4.77    2.14
  -1 -12   3    4.46    1.79
   0  12  -3   -0.35    1.54
   0 -12   3    0.99    1.50
   0 -12   3   -0.66    1.42
  -1  12  -3   11.70    2.62
   1 -12   3    6.16    1.72
   1 -12   3    5.35    1.68
  -2  12  -3    0.73    1.62
   2 -12   3    0.37    1.07
   2 -12   3    0.56    1.04
  -3  12  -3    5.87    1.98
  -4  12  -3    3.54    1.75
   8  11  -3   12.83    2.39
  -8 -11   3    8.17    2.47
  -7 -11   3   14.55    2.99
  -6 -11   3    2.70    1.89
   5  11  -3    0.54    1.42
  -5 -11   3    0.72    1.56
   4  11  -3    1.22    1.57
  -4 -11   3    1.93    1.59
   3  11  -3   -0.09    1.40
  -3 -11   3    0.99    1.54
   2  11  -3    8.07    2.32
  -2 -11   3   12.30    2.31
  -2 -11   3    6.50    2.07
   1  11  -3   31.17    3.92
  -1 -11   3   41.42    3.79
  -1 -11   3   34.00    3.38
  -1 -11   3   33.38    3.75
   0  11  -3   18.53    3.04
   0 -11   3   16.74    2.53
   0 -11   3   20.94    2.66
  -1  11  -3    5.70    2.04
   1 -11   3    4.81    1.49
   1 -11   3    8.33    1.75
  -2  11  -3   12.21    2.53
   2 -11   3   13.25    1.80
   2 -11   3   13.66    1.78
  -3  11  -3   -1.27    1.30
  -4  11  -3    8.18    2.12
  -5  11  -3   12.97    2.51
  -6  11  -3    3.09    1.59
  -9 -10   3    1.25    1.67
   8  10  -3   -0.97    1.27
  -8 -10   3    1.85    1.54
   7  10  -3    1.98    1.58
  -7 -10   3    4.04    1.81
   6  10  -3    0.57    1.49
   6  10  -3    1.81    1.43
   6  10  -3    1.35    1.92
  -6 -10   3    1.45    1.55
   5  10  -3   33.44    3.54
   5  10  -3   34.25    3.86
  -5 -10   3   24.95    3.36
   4  10  -3    6.71    2.14
   4  10  -3    9.77    2.07
  -4 -10   3   10.79    2.35
   3  10  -3    2.71    1.51
   3  10  -3   -0.95    1.33
  -3 -10   3    2.29    1.55
   2  10  -3    7.11    1.72
   2  10  -3   10.71    2.38
  -2 -10   3    5.13    1.76
  -2 -10   3    7.74    2.04
   1  10  -3   20.79    3.04
  -1 -10   3   12.86    2.40
  -1 -10   3   14.18    2.26
  -1 -10   3   19.97    2.64
   0  10  -3   34.05    3.82
   0 -10   3   25.07    3.08
   0 -10   3   33.97    3.23
   0 -10   3   38.47    3.30
  -1  10  -3   27.12    3.42
   1 -10   3   24.07    2.47
   1 -10   3   21.65    2.45
  -2  10  -3   13.13    2.37
   2 -10   3    8.60    1.43
   2 -10   3    9.21    1.53
  -3  10  -3    1.55    1.41
  -4  10  -3    6.12    1.84
  -5  10  -3    3.34    1.68
  -6  10  -3    1.76    1.38
  -7  10  -3    7.37    1.89
  10   9  -3   20.54    4.46
 -10  -9   3   20.14    3.26
   9   9  -3   10.77    3.31
  -9  -9   3   10.67    2.52
   8   9  -3    4.12    2.41
   8   9  -3    2.68    1.33
  -8  -9   3    1.28    1.57
   7   9  -3    6.84    2.51
   7   9  -3    8.19    1.98
  -7  -9   3   11.18    2.45
   6   9  -3   16.12    2.88
   6   9  -3   19.08    2.87
   6   9  -3   18.51    2.54
  -6  -9   3   20.34    3.01
   5   9  -3   38.98    3.68
   5   9  -3   36.36    3.51
   5   9  -3   37.63    3.80
  -5  -9   3   42.58    4.13
   4   9  -3   34.62    3.43
   4   9  -3   39.13    3.47
   4   9  -3   28.58    3.45
  -4  -9   3   37.91    3.76
   3   9  -3   12.68    2.04
   3   9  -3   18.08    2.55
   3   9  -3   18.53    2.78
  -3  -9   3   12.84    2.22
  -3  -9   3   13.54    2.34
   2   9  -3   20.30    2.91
   2   9  -3   19.93    2.67
  -2  -9   3   21.25    2.64
  -2  -9   3   21.81    2.79
   1   9  -3    1.45    1.25
  -1  -9   3    3.85    1.41
  -1  -9   3    0.33    1.05
  -1  -9   3   -0.89    1.06
   0   9  -3   82.79    4.84
   0  -9   3   76.72    4.38
   0  -9   3   79.48    4.01
   0  -9   3   82.66    4.14
  -1   9  -3   11.79    2.22
   1  -9   3   20.50    2.57
   1  -9   3   13.84    1.92
   1  -9   3   15.63    2.00
  -2   9  -3   44.54    3.99
   2  -9   3   54.49    2.86
   2  -9   3   53.79    2.80
  -3   9  -3   27.57    3.12
   3  -9   3   33.22    1.57
   3  -9   3   31.96    1.54
  -4   9  -3   -0.99    1.03
  -5   9  -3    6.70    1.73
  -6   9  -3    1.24    1.28
  -7   9  -3    3.42    1.52
  -8   9  -3    2.21    1.27
 -11  -8   3   -0.88    1.40
  10   8  -3    8.06    3.29
 -10  -8   3   14.35    2.76
   9   8  -3   12.70    3.38
  -9  -8   3    9.02    2.24
   8   8  -3    2.76    2.40
  -8  -8   3    4.21    1.72
   7   8  -3    0.84    1.16
   7   8  -3   -1.16    1.66
   7   8  -3    1.13    0.77
  -7  -8   3    3.40    1.59
   6   8  -3    7.32    1.82
   6   8  -3    7.69    1.75
   6   8  -3    7.29    2.18
  -6  -8   3    7.61    2.00
   5   8  -3   28.09    2.90
   5   8  -3   24.49    2.96
   5   8  -3   22.48    2.83
  -5  -8   3   24.91    3.08
   4   8  -3   10.52    1.99
   4   8  -3   11.44    1.97
   4   8  -3   12.77    2.20
  -4  -8   3    8.63    2.04
   3   8  -3    4.86    1.47
   3   8  -3    5.27    1.56
   3   8  -3    4.69    1.58
  -3  -8   3    4.94    1.44
  -3  -8   3    5.01    1.62
   2   8  -3   12.67    2.21
   2   8  -3   10.68    1.91
  -2  -8   3   15.15    2.28
  -2  -8   3   15.38    2.10
   1   8  -3   20.76    2.44
   1   8  -3   25.96    2.94
  -1  -8   3   20.90    2.39
  -1  -8   3   23.42    2.66
   0   8  -3   11.88    1.92
   0   8  -3    7.96    1.72
   0  -8   3    9.19    1.62
   0  -8   3    6.41    1.53
   0  -8   3    7.15    1.50
  -1   8  -3   31.04    3.10
  -1   8  -3   35.94    3.20
   1  -8   3   30.72    2.63
   1  -8   3   36.53    3.15
   1  -8   3   35.99    2.48
  -2   8  -3   17.08    2.27
  -2   8  -3   13.93    2.21
   2  -8   3   11.18    1.50
   2  -8   3   14.01    1.58
   2  -8   3   11.27    1.89
  -3   8  -3   33.91    3.20
   3  -8   3   33.38    1.56
   3  -8   3   36.58    1.61
  -4   8  -3    3.63    1.44
  -5   8  -3    0.60    1.07
  -6   8  -3   24.84    2.71
  -7   8  -3   19.68    2.40
  -8   8  -3    2.42    1.29
  -9   8  -3    2.95    1.27
 -11  -7   3    3.35    1.57
  10   7  -3    3.72    2.76
 -10  -7   3    3.75    1.74
   9   7  -3   23.20    3.96
  -9  -7   3   22.79    3.05
   8   7  -3   34.30    4.39
  -8  -7   3   30.98    3.42
   7   7  -3    8.38    1.86
   7   7  -3    6.98    1.43
   7   7  -3    8.45    2.37
   7   7  -3    7.42    0.83
  -7  -7   3    5.40    1.76
   6   7  -3    3.98    1.30
   6   7  -3    2.55    1.32
   6   7  -3    4.01    1.87
   6   7  -3    2.73    0.95
  -6  -7   3    0.84    1.12
  -6  -7   3    1.44    1.36
   5   7  -3   16.42    2.45
   5   7  -3   21.70    2.36
   5   7  -3   18.36    2.48
  -5  -7   3   23.75    2.63
  -5  -7   3   25.86    2.85
  -5  -7   3   24.58    2.19
   4   7  -3   28.34    2.98
   4   7  -3   36.79    3.04
   4   7  -3   27.67    2.88
  -4  -7   3   30.38    3.09
  -4  -7   3   33.84    1.93
  -4  -7   3   35.80    3.10
   3   7  -3   -0.11    0.99
   3   7  -3    0.45    0.91
   3   7  -3    0.12    1.06
  -3  -7   3    1.71    1.16
   2   7  -3   24.18    2.46
   2   7  -3   32.27    3.08
  -2  -7   3   28.17    2.83
  -2  -7   3   27.71    2.60
   1   7  -3    3.06    1.19
   1   7  -3    1.47    0.97
  -1  -7   3    0.76    1.01
  -1  -7   3    2.05    1.00
   0   7  -3   80.10    4.10
   0   7  -3   78.40    3.86
   0  -7   3   74.48    3.51
   0  -7   3   74.20    3.54
   0  -7   3   68.88    3.70
  -1   7  -3   32.44    2.92
  -1   7  -3   33.28    2.84
   1  -7   3   34.27    2.31
   1  -7   3   35.42    2.25
   1  -7   3   28.48    2.62
  -2   7  -3   24.79    2.44
  -2   7  -3   23.86    1.87
  -2   7  -3   23.98    2.51
  -2   7  -3   20.80    2.36
   2  -7   3   21.45    1.81
   2  -7   3   20.30    2.14
   2  -7   3   24.37    1.77
  -3   7  -3    0.30    0.98
  -3   7  -3    2.41    1.12
  -3   7  -3   -0.48    0.98
   3  -7   3    1.15    0.50
   3  -7   3    0.79    0.51
  -4   7  -3    2.20    1.18
  -5   7  -3   12.12    1.77
  -6   7  -3   27.65    2.57
  -7   7  -3   27.44    2.52
  -8   7  -3    4.41    1.32
  -9   7  -3    0.77    1.02
 -10   7  -3    8.64    1.53
 -12  -6   3    1.48    1.56
 -11  -6   3    1.64    1.48
  10   6  -3   25.51    4.35
 -10  -6   3   27.18    3.19
   9   6  -3    3.28    2.31
  -9  -6   3   -0.69    1.17
   8   6  -3   21.52    3.52
  -8  -6   3   24.80    2.88
   7   6  -3   57.05    4.57
   7   6  -3   55.87    3.41
  -7  -6   3   56.26    3.75
   6   6  -3   36.02    2.40
   6   6  -3   32.77    1.79
   6   6  -3   34.23    3.65
   6   6  -3   35.69    3.11
  -6  -6   3   32.37    2.95
  -6  -6   3   34.52    3.24
   5   6  -3    7.46    1.40
   5   6  -3    6.82    1.51
   5   6  -3    6.27    1.15
   5   6  -3    3.64    1.62
  -5  -6   3    6.75    1.63
  -5  -6   3    8.48    1.60
   4   6  -3   11.20    1.67
   4   6  -3   13.86    2.04
   4   6  -3   11.16    1.93
  -4  -6   3   11.93    1.43
  -4  -6   3   10.65    1.64
  -4  -6   3    7.81    1.60
   3   6  -3   21.57    2.20
   3   6  -3   22.81    2.45
   3   6  -3   18.38    2.17
  -3  -6   3   17.25    2.19
   2   6  -3   44.33    2.73
   2   6  -3   39.61    2.75
  -2  -6   3   39.34    2.76
   1   6  -3    9.44    1.49
   1   6  -3    6.31    1.40
  -1  -6   3    8.05    1.34
  -1  -6   3    6.11    1.40
   0   6  -3    6.38    1.28
   0   6  -3    5.77    1.37
   0  -6   3    5.07    1.15
   0  -6   3    5.05    1.22
   0  -6   3    3.57    1.02
  -1   6  -3    9.26    1.60
  -1   6  -3    8.12    0.86
  -1   6  -3    6.18    1.29
   1  -6   3    8.41    1.28
   1  -6   3    6.59    1.28
   1  -6   3    7.66    1.18
  -2   6  -3   11.55    1.66
  -2   6  -3   10.66    1.52
  -2   6  -3   13.22    1.80
  -2   6  -3   11.69    1.34
   2  -6   3   10.77    1.52
   2  -6   3   11.65    1.29
   2  -6   3   10.16    1.21
  -3   6  -3    3.29    1.16
  -3   6  -3    5.40    1.26
  -3   6  -3    1.43    0.92
   3  -6   3    3.46    0.47
  -4   6  -3   46.07    2.71
  -4   6  -3   41.61    2.66
   4  -6   3   44.90    2.25
  -5   6  -3   10.85    1.59
  -5   6  -3   10.21    1.57
  -6   6  -3   18.27    1.99
  -7   6  -3   33.86    2.27
  -8   6  -3   -0.09    0.81
  -9   6  -3    2.45    0.99
 -10   6  -3    2.22    1.00
 -11   6  -3    1.38    0.84
 -12  -5   3   11.03    2.21
 -11  -5   3   -0.54    1.14
  10   5  -3   12.72    3.39
 -10  -5   3    8.76    2.00
   9   5  -3    1.23    1.91
  -9  -5   3    1.49    1.38
   8   5  -3   30.47    4.00
  -8  -5   3   34.20    3.22
   7   5  -3  121.90    6.49
  -7  -5   3  110.04    5.08
   6   5  -3   83.87    5.12
   6   5  -3   86.96    4.10
  -6  -5   3   85.49    4.32
  -6  -5   3   96.89    4.17
   5   5  -3   87.49    3.97
   5   5  -3   78.40    4.48
   5   5  -3   79.80    3.50
   5   5  -3   82.13    3.11
  -5  -5   3   77.98    4.00
  -5  -5   3   78.78    3.74
   4   5  -3   36.47    2.85
   4   5  -3   36.45    2.49
   4   5  -3   34.51    2.27
  -4  -5   3   34.21    2.36
  -4  -5   3   36.04    2.31
  -4  -5   3   37.32    2.63
   3   5  -3   18.48    2.07
   3   5  -3   21.40    2.13
   3   5  -3   15.85    1.77
  -3  -5   3   21.04    1.44
  -3  -5   3   18.35    1.87
  -3  -5   3   16.44    2.03
   2   5  -3    3.53    1.11
   2   5  -3    3.48    1.05
  -2  -5   3    5.12    1.21
   1   5  -3    9.87    1.44
   1   5  -3   12.88    1.78
  -1  -5   3   11.22    1.44
  -1  -5   3   11.95    1.62
   0   5  -3   42.32    2.56
   0   5  -3   41.17    2.41
   0  -5   3   37.91    2.23
   0  -5   3   43.30    2.51
   0  -5   3   41.51    2.28
  -1   5  -3   82.73    3.50
  -1   5  -3   83.04    3.76
  -1   5  -3   88.13    2.94
  -1   5  -3   87.49    3.69
   1  -5   3   82.60    3.30
   1  -5   3   85.62    3.62
   1  -5   3   84.59    3.28
  -2   5  -3   -0.35    0.71
  -2   5  -3   -0.09    0.67
  -2   5  -3    0.36    0.66
  -2   5  -3   -0.57    0.60
   2  -5   3    0.47    0.59
   2  -5   3    0.04    0.58
   2  -5   3    0.62    0.67
  -3   5  -3  137.48    4.68
  -3   5  -3  142.69    5.34
  -3   5  -3  133.66    4.86
  -3   5  -3  137.16    4.94
  -4   5  -3    2.92    0.92
  -4   5  -3    4.00    0.98
   4  -5   3    2.17    0.69
  -5   5  -3   14.21    1.59
  -5   5  -3   15.44    1.58
  -6   5  -3    9.70    1.30
  -6   5  -3    9.07    1.31
  -7   5  -3    4.55    1.00
  -7   5  -3    6.92    1.15
  -8   5  -3   18.49    1.69
  -9   5  -3    0.72    0.76
 -10   5  -3    5.91    1.03
 -12  -4   3    1.28    1.24
 -11  -4   3    6.82    1.70
  10   4  -3    0.20    1.96
 -10  -4   3    5.89    1.57
   9   4  -3   13.44    3.12
  -9  -4   3    9.82    1.76
   8   4  -3   27.22    3.77
  -8  -4   3   22.83    2.53
   7   4  -3   22.05    3.20
  -7  -4   3   18.20    2.18
  -7  -4   3   21.90    2.29
   6   4  -3   27.86    3.26
  -6  -4   3   32.91    2.41
  -6  -4   3   25.83    2.43
  -6  -4   3   29.56    3.04
  -6  -4   3   32.74    2.32
   5   4  -3   14.92    1.73
   5   4  -3   14.19    0.85
   5   4  -3   17.44    2.44
  -5  -4   3   18.31    2.01
  -5  -4   3   18.05    2.00
  -5  -4   3   12.98    1.63
   4   4  -3    5.84    1.09
   4   4  -3    4.97    1.16
   4   4  -3    3.45    1.28
   4   4  -3    5.41    0.90
  -4  -4   3    6.96    1.31
  -4  -4   3    5.62    1.14
  -4  -4   3    6.99    1.30
  -4  -4   3    4.56    1.16
   3   4  -3   32.98    2.10
   3   4  -3   39.56    2.64
   3   4  -3   36.92    2.32
  -3  -4   3   38.23    2.09
  -3  -4   3   36.01    2.21
  -3  -4   3   37.89    2.29
  -3  -4   3   35.25    2.26
   2   4  -3   15.16    1.59
   2   4  -3   12.03    1.59
  -2  -4   3   13.88    1.60
   1   4  -3    4.26    0.98
   1   4  -3    3.36    1.00
  -1  -4   3    3.43    0.94
  -1  -4   3    2.74    0.97
   0   4  -3    9.38    1.31
   0   4  -3   11.38    1.42
   0   4  -3    8.54    1.23
   0  -4   3    9.76    1.22
   0  -4   3    9.13    1.22
   0  -4   3   11.06    1.40
  -1   4  -3   83.29    3.23
  -1   4  -3   81.50    2.91
  -1   4  -3   88.14    3.40
  -1   4  -3   79.50    3.38
   1  -4   3   77.06    3.00
   1  -4   3   84.69    3.11
   1  -4   3   86.65    3.36
  -2   4  -3   13.66    1.43
  -2   4  -3   12.16    1.31
  -2   4  -3   12.39    1.42
  -2   4  -3   13.73    1.48
   2  -4   3   12.95    1.08
   2  -4   3   12.42    1.08
  -3   4  -3  163.18    4.90
  -3   4  -3  152.26    5.10
  -3   4  -3  159.68    4.77
  -3   4  -3  162.53    5.14
  -3   4  -3  160.05    5.87
   3  -4   3  159.89    4.86
  -4   4  -3   56.47    2.49
  -4   4  -3   50.38    2.45
   4  -4   3   57.17    2.08
  -5   4  -3   13.44    1.34
  -5   4  -3   13.41    1.35
  -6   4  -3   18.40    1.38
  -6   4  -3   20.33    1.46
  -7   4  -3    1.83    0.70
  -7   4  -3    2.43    0.77
  -8   4  -3   30.30    1.69
  -8   4  -3   31.54    1.68
  -9   4  -3   10.56    1.13
  -9   4  -3   11.70    1.10
 -12  -3   3    0.34    1.14
 -11  -3   3    5.21    1.46
 -10  -3   3    4.02    1.23
   9   3  -3   18.88    3.41
  -9  -3   3   22.84    2.33
   8   3  -3   29.27    3.79
  -8  -3   3   26.76    2.45
   7   3  -3   22.76    3.37
   7   3  -3   27.78    1.83
  -7  -3   3   29.83    2.18
  -7  -3   3   33.43    2.27
   6   3  -3    7.19    1.94
  -6  -3   3    6.50    1.25
  -6  -3   3    5.55    1.12
  -6  -3   3    5.22    1.61
   5   3  -3   32.79    3.21
  -5  -3   3   29.16    2.04
  -5  -3   3   32.73    2.07
  -5  -3   3   32.47    2.64
  -5  -3   3   32.09    2.13
   4   3  -3   17.50    1.69
   4   3  -3   15.02    2.07
   4   3  -3   16.34    0.94
  -4  -3   3   14.03    1.83
  -4  -3   3   19.10    2.12
  -4  -3   3   14.50    1.61
  -4  -3   3   16.33    1.58
  -4  -3   3   15.89    1.66
   3   3  -3   95.65    3.98
   3   3  -3  103.30    3.86
   3   3  -3  105.89    3.49
   3   3  -3  106.90    4.52
   3   3  -3  101.34    3.62
  -3  -3   3  104.08    3.90
  -3  -3   3  104.30    3.73
  -3  -3   3  102.40    3.91
  -3  -3   3  101.79    3.90
   2   3  -3  112.79    4.01
   2   3  -3  113.56    4.31
   2   3  -3  108.99    3.77
   2   3  -3  105.05    3.67
  -2  -3   3  104.66    3.56
  -2  -3   3  110.60    3.95
  -2  -3   3  112.74    3.85
  -2  -3   3  104.81    3.90
   1   3  -3   27.30    1.72
   1   3  -3   31.00    1.92
   1   3  -3   31.38    1.83
  -1  -3   3   32.59    1.91
  -1  -3   3   27.85    1.77
   0   3  -3  164.61    5.20
   0   3  -3  166.22    5.00
   0   3  -3  171.68    5.18
   0  -3   3  164.04    4.88
   0  -3   3  165.82    5.15
   0  -3   3  165.49    4.97
  -1   3  -3  257.48    6.81
  -1   3  -3  251.26    7.08
  -1   3  -3  266.32    7.21
  -1   3  -3  242.67    7.09
  -1   3  -3  243.14    6.84
   1  -3   3  251.58    6.75
   1  -3   3  246.31    6.68
   1  -3   3  253.10    7.06
  -2   3  -3   67.73    2.42
  -2   3  -3   64.67    2.59
  -2   3  -3   63.32    2.45
  -2   3  -3   69.90    2.95
  -2   3  -3   64.13    2.61
   2  -3   3   65.27    2.14
   2  -3   3   63.44    2.09
  -3   3  -3    1.27    0.93
  -3   3  -3   -0.43    0.46
  -3   3  -3   -0.22    0.55
  -3   3  -3   -0.11    0.47
  -3   3  -3    0.38    0.46
   3  -3   3    0.17    0.50
  -4   3  -3    4.32    0.79
  -4   3  -3    4.31    0.79
  -4   3  -3    4.97    0.64
   4  -3   3    4.32    0.51
  -5   3  -3  200.35    5.66
  -5   3  -3  206.81    5.71
  -6   3  -3   37.83    1.65
  -6   3  -3   36.64    1.69
  -7   3  -3   15.19    1.05
  -7   3  -3   14.62    1.06
  -8   3  -3   21.28    1.14
  -8   3  -3   19.38    1.18
 -13  -2   3    2.26    1.24
 -12  -2   3    6.41    1.46
 -11  -2   3    5.84    1.46
 -10  -2   3   26.72    2.41
   9   2  -3    5.19    2.25
  -9  -2   3    5.93    1.24
   8   2  -3   10.22    2.71
  -8  -2   3   10.12    1.48
  -8  -2   3   14.67    1.64
  -8  -2   3    9.78    1.08
   7   2  -3   12.12    2.49
  -7  -2   3   14.96    1.59
  -7  -2   3   14.39    1.60
  -7  -2   3   14.15    1.19
   6   2  -3   72.88    4.49
   6   2  -3   73.38    2.70
  -6  -2   3   63.58    4.10
  -6  -2   3   68.90    2.57
  -6  -2   3   72.75    3.12
  -6  -2   3   74.47    3.11
   5   2  -3   32.18    3.17
   5   2  -3   37.22    1.91
   5   2  -3   38.24    2.97
  -5  -2   3   42.95    2.99
  -5  -2   3   33.55    1.87
  -5  -2   3   38.44    2.10
  -5  -2   3   36.13    1.70
  -5  -2   3   35.15    2.05
   4   2  -3   13.24    2.02
   4   2  -3   13.80    1.85
  -4  -2   3   12.00    1.26
  -4  -2   3   14.43    1.95
  -4  -2   3   14.83    1.45
  -4  -2   3   19.94    1.21
  -4  -2   3   11.14    1.30
   3   2  -3  231.76    7.48
   3   2  -3  230.70    6.04
   3   2  -3  239.09    6.69
   3   2  -3  224.57    7.72
  -3  -2   3  220.60    7.46
  -3  -2   3  233.29    6.67
  -3  -2   3  234.60    6.68
  -3  -2   3  233.18    7.35
  -3  -2   3  239.68    6.49
   2   2  -3  105.08    4.12
   2   2  -3  107.35    3.80
   2   2  -3  104.63    3.46
   2   2  -3  110.36    3.67
   2   2  -3  108.27    3.40
  -2  -2   3  108.50    3.55
  -2  -2   3  106.46    3.69
  -2  -2   3  111.98    3.67
  -2  -2   3  100.44    3.59
   1   2  -3   61.08    2.40
   1   2  -3   62.71    2.51
   1   2  -3   60.55    2.20
   1   2  -3   65.11    2.45
  -1  -2   3   62.13    2.45
  -1  -2   3   62.80    2.47
   0   2  -3  419.39   10.78
   0   2  -3  430.49   10.76
   0   2  -3  415.35   10.53
   0  -2   3  421.59   10.48
   0  -2   3  416.81   10.69
   0  -2   3  411.12   10.74
   0  -2   3  430.84   10.54
  -1   2  -3  252.67    6.71
  -1   2  -3  247.77    6.71
  -1   2  -3  246.06    6.53
  -1   2  -3  250.10    6.49
   1  -2   3  250.51    6.70
   1  -2   3  243.73    6.43
   1  -2   3  252.60    6.62
   1  -2   3  246.97    6.40
  -2   2  -3  145.22    4.23
  -2   2  -3  144.02    3.97
  -2   2  -3  145.91    4.23
  -2   2  -3  142.14    4.03
   2  -2   3  141.93    4.07
   2  -2   3  149.38    3.66
   2  -2   3  146.04    3.69
  -3   2  -3  146.77    3.78
  -3   2  -3  143.96    4.14
  -3   2  -3  145.30    3.82
  -3   2  -3  140.14    4.09
   3  -2   3  146.57    3.95
  -4   2  -3   30.45    1.39
  -4   2  -3   32.21    1.42
  -5   2  -3   12.51    0.90
  -5   2  -3   11.97    0.84
  -6   2  -3   15.01    0.89
  -6   2  -3   13.93    0.88
  -7   2  -3    6.64    0.66
  -7   2  -3    5.11    0.59
  -8   2  -3   34.39    1.37
 -13  -1   3   19.49    2.06
 -12  -1   3    1.19    1.04
 -11  -1   3   28.54    2.12
 -10  -1   3   29.49    2.10
  -9  -1   3   -1.01    0.74
   8   1  -3    6.31    2.26
  -8  -1   3   14.77    1.52
  -8  -1   3    9.88    1.31
   7   1  -3    7.70    2.13
  -7  -1   3   12.67    1.35
  -7  -1   3   10.22    1.27
   6   1  -3    5.07    1.67
   6   1  -3    4.31    1.67
  -6  -1   3    5.04    0.89
  -6  -1   3    4.18    0.83
  -6  -1   3    4.37    1.58
   5   1  -3    6.13    1.67
   5   1  -3    8.30    0.83
   5   1  -3    5.42    1.59
  -5  -1   3    6.31    0.96
  -5  -1   3    7.38    1.02
  -5  -1   3    8.66    1.78
   4   1  -3   -0.45    1.05
   4   1  -3    0.00    0.49
   4   1  -3    2.93    1.16
  -4  -1   3    0.68    0.34
  -4  -1   3   -0.26    0.51
  -4  -1   3    1.52    1.10
  -4  -1   3    0.66    0.55
   3   1  -3   91.66    4.18
   3   1  -3  106.08    4.22
  -3  -1   3   99.25    3.27
  -3  -1   3   96.36    2.94
  -3  -1   3   95.15    3.18
  -3  -1   3  104.24    4.18
  -3  -1   3  106.90    4.10
   2   1  -3  183.36    5.84
   2   1  -3  183.17    4.78
   2   1  -3  180.47    4.98
   2   1  -3  179.47    6.01
  -2  -1   3  180.08    5.03
  -2  -1   3  181.59    5.76
  -2  -1   3  185.95    5.15
  -2  -1   3  177.90    4.97
  -2  -1   3  185.35    5.11
  -2  -1   3  189.13    5.97
   1   1  -3    6.31    0.75
   1   1  -3    6.98    0.86
   1   1  -3    5.37    0.80
   1   1  -3    5.87    0.72
  -1  -1   3    7.87    0.85
  -1  -1   3    7.74    0.86
  -1  -1   3    5.64    0.79
  -1  -1   3    4.21    0.69
   0   1  -3   27.66    1.29
   0   1  -3   24.89    1.25
   0  -1   3   26.58    1.26
   0  -1   3   20.36    1.18
   0  -1   3   27.84    1.32
  -1   1  -3  219.49    5.70
  -1   1  -3  214.72    5.83
  -1   1  -3  230.29    5.86
   1  -1   3  222.47    5.65
   1  -1   3  230.14    5.83
   1  -1   3  225.46    5.70
  -2   1  -3  216.51    5.44
  -2   1  -3  221.29    5.68
  -2   1  -3  215.41    5.67
  -2   1  -3  220.73    5.48
   2  -1   3  221.47    5.58
  -3   1  -3   92.01    2.72
  -3   1  -3   92.18    2.72
   3  -1   3   93.83    2.56
   3  -1   3   94.69    2.53
  -4   1  -3   64.18    2.00
  -4   1  -3   62.38    1.99
  -5   1  -3   61.51    1.94
  -5   1  -3   61.92    1.96
  -6   1  -3   18.94    0.95
  -6   1  -3   20.40    0.96
  -7   1  -3   52.37    1.73
  -7   1  -3   49.63    1.72
  -8   1  -3    6.99    0.72
  -8   1  -3    7.57    0.72
  -9   1  -3   24.84    1.23
  -9   1  -3   25.32    1.20
 -12   0   3   30.40    2.03
 -11   0   3   20.06    1.80
 -10   0   3    0.78    0.80
  -9   0   3   17.14    1.48
  -9   0   3   16.28    1.48
  -8   0   3    8.32    1.03
  -8   0   3    9.36    1.10
   7   0  -3   33.75    3.80
   7   0  -3   27.66    3.48
  -7   0   3   30.55    1.61
  -7   0   3   31.74    1.63
   6   0  -3   36.95    3.74
   6   0  -3   33.18    3.46
  -6   0   3   34.78    1.68
  -6   0   3   36.25    1.68
  -6   0   3   40.30    3.73
   5   0  -3   33.79    3.28
   5   0  -3   37.00    3.40
  -5   0   3   34.93    1.62
  -5   0   3   35.70    1.61
  -5   0   3   38.86    2.96
   4   0  -3   43.47    2.99
   4   0  -3   38.84    1.34
  -4   0   3   36.06    2.66
  -4   0   3   37.71    1.62
  -4   0   3   36.99    1.59
   3   0  -3    6.19    0.68
   3   0  -3    4.76    1.18
   3   0  -3    6.79    0.62
   3   0  -3    3.84    1.22
  -3   0   3    5.90    0.70
  -3   0   3    5.97    0.72
  -3   0   3    5.00    1.13
  -3   0   3    5.22    1.13
   2   0  -3  793.04   21.59
   2   0  -3  823.61   19.05
   2   0  -3  803.97   21.58
  -2   0   3  788.37   21.46
  -2   0   3  813.49   21.46
  -2   0   3  795.66   19.13
  -2   0   3  797.04   19.15
   1   0  -3  251.40    6.19
   1   0  -3  245.68    6.31
   1   0  -3  254.85    7.26
   1   0  -3  250.19    7.24
  -1   0   3  243.50    6.43
  -1   0   3  250.77    6.39
  -1   0  -3   38.05    1.38
  -1   0  -3   38.40    1.40
   1   0   3   38.97    1.45
   1   0   3   39.37    1.42
   1   0   3   37.92    1.36
  -2   0  -3  276.87    6.77
  -2   0  -3  281.88    6.96
  -2   0  -3  260.22    6.96
   2   0   3  284.99    6.61
   2   0   3  273.89    6.60
   2   0   3  293.35    6.97
  -3   0  -3   49.61    1.47
  -3   0  -3   52.03    1.76
  -3   0  -3   52.10    1.49
  -3   0  -3   50.85    1.72
   3   0   3   51.42    1.61
   3   0   3   52.34    1.66
  -4   0  -3  100.22    2.92
  -4   0  -3  100.18    2.87
  -5   0  -3   54.34    1.94
  -5   0  -3   56.64    1.88
  -5   0  -3   55.43    1.94
  -6   0  -3    2.55    0.55
  -6   0  -3    4.12    1.55
  -6   0  -3    2.33    0.52
  -7   0  -3  134.70    3.94
  -7   0  -3  135.89    3.90
  -8   0  -3    8.75    0.95
  -8   0  -3   10.66    1.00
  -9   0  -3    2.43    0.66
  -9   0  -3    2.04    0.71
  -9   0  -3    2.65    0.66
 -10   0  -3    5.51    0.94
 -10   0  -3    6.38    0.91
 -11   0  -3    2.70    0.75
 -12   0  -3    0.95    0.65
 -12   1   3    1.70    0.82
 -11   1   3    4.55    0.92
 -10   1   3   13.98    1.30
  -9   1   3    2.59    0.70
  -9   1   3    1.54    0.68
  -8   1   3   17.57    1.18
  -8   1   3   19.54    1.22
   7  -1  -3    1.97    1.54
  -7   1   3    0.07    0.45
  -7   1   3    0.65    0.45
   6  -1  -3    2.66    1.45
   6  -1  -3    1.16    1.32
  -6   1   3    1.86    0.46
  -6   1   3    0.73    0.47
  -6   1   3    0.33    1.02
   5  -1  -3   22.30    2.73
   5  -1  -3   22.65    2.68
  -5   1   3   25.77    2.74
  -5   1   3   23.60    1.15
  -5   1   3   24.61    1.20
   4  -1  -3   96.79    4.69
   4  -1  -3   90.54    4.65
  -4   1   3  101.26    4.59
  -4   1   3   95.53    2.83
  -4   1   3   93.78    2.83
   3  -1  -3  114.52    2.91
   3  -1  -3  109.04    4.63
   3  -1  -3  106.22    2.90
   3  -1  -3  105.40    4.59
  -3   1   3  111.17    3.13
  -3   1   3  109.63    3.15
  -3   1   3  112.86    4.48
  -3   1   3  109.31    4.47
   2  -1  -3  777.87   17.77
   2  -1  -3  732.56   20.23
   2  -1  -3  735.01   20.37
   2  -1  -3  759.25   17.73
  -2   1   3  748.85   17.82
  -2   1   3  743.08   17.34
  -2   1   3  734.19   20.10
  -2   1   3  755.28   17.83
  -2   1   3  740.48   20.24
   1  -1  -3  336.96    7.97
   1  -1  -3  322.55    9.15
   1  -1  -3  332.76    7.69
   1  -1  -3  327.80    9.02
  -1   1   3  269.16    7.88
  -1   1   3  325.46    7.96
  -1   1   3  322.98    8.91
  -1   1   3  311.43    9.03
   0  -1  -3   19.86    1.04
   0  -1  -3   20.54    1.05
   0  -1  -3   19.33    1.03
   0   1   3   18.86    0.97
  -1  -1  -3   44.42    1.61
   1   1   3   42.71    1.62
   1   1   3   44.53    1.60
  -2  -1  -3  615.81   14.80
  -2  -1  -3  598.30   14.62
  -2  -1  -3  612.38   14.35
  -2  -1  -3  620.99   14.61
   2   1   3  536.27   14.59
   2   1   3  629.94   14.65
   2   1   3  614.34   14.25
  -3  -1  -3  117.27    3.12
  -3  -1  -3  118.82    3.32
  -3  -1  -3  116.25    3.52
  -3  -1  -3  118.52    3.46
   3   1   3  117.60    2.94
   3   1   3  119.04    2.94
   3   1   3  121.80    3.48
  -4  -1  -3   95.39    2.95
  -4  -1  -3   93.70    3.00
  -4  -1  -3   92.77    2.71
   4   1   3   92.62    2.71
  -5  -1  -3  223.49    6.24
  -5  -1  -3  229.90    5.73
  -5  -1  -3  228.43    6.17
  -5  -1  -3  232.91    8.37
   5   1   3  229.58    5.67
  -6  -1  -3   32.97    3.27
  -6  -1  -3   31.99    1.64
  -6  -1  -3   34.57    1.66
  -7  -1  -3  196.86    8.32
  -7  -1  -3  203.27    5.81
  -7  -1  -3  201.28    5.80
  -8  -1  -3   35.68    1.86
  -8  -1  -3   35.88    1.89
  -9  -1  -3   67.40    2.79
  -9  -1  -3   60.28    2.62
 -10  -1  -3    4.95    1.01
 -11  -1  -3   32.35    2.00
 -12  -1  -3    7.18    1.17
 -13  -1  -3    0.09    0.74
 -10   2   3    1.38    0.58
  -9   2   3   31.77    1.44
  -9   2   3   28.03    1.40
   8  -2  -3   18.86    3.41
  -8   2   3   19.73    1.16
  -8   2   3   21.40    1.18
   7  -2  -3    8.41    2.28
  -7   2   3   12.55    0.88
  -7   2   3   10.94    0.92
   6  -2  -3   11.81    2.37
  -6   2   3   10.15    0.86
  -6   2   3   11.50    0.85
  -6   2   3   11.46    2.21
   5  -2  -3   53.18    3.67
   5  -2  -3   54.61    3.85
  -5   2   3   49.88    1.86
  -5   2   3   53.76    1.87
  -5   2   3   50.55    3.65
   4  -2  -3  107.20    5.22
   4  -2  -3  110.93    5.25
  -4   2   3  116.47    5.17
  -4   2   3  111.92    3.30
  -4   2   3  113.37    3.26
   3  -2  -3  341.18   10.98
   3  -2  -3  361.41    8.60
   3  -2  -3  353.71   11.22
  -3   2   3  366.81   11.04
  -3   2   3  367.33    9.05
  -3   2   3  358.42    8.44
  -3   2   3  359.12    8.96
   2  -2  -3   69.54    2.19
   2  -2  -3   69.36    3.33
   2  -2  -3   70.00    2.30
   2  -2  -3   68.02    3.21
  -2   2   3   69.82    2.14
  -2   2   3   69.86    2.38
  -2   2   3   81.65    3.20
  -2   2   3   69.25    2.33
  -2   2   3   67.21    3.14
   1  -2  -3  505.99   12.05
   1  -2  -3  503.36   13.74
   1  -2  -3  527.90   12.55
   1  -2  -3  516.89   14.13
  -1   2   3  502.61   13.93
  -1   2   3  510.80   13.66
  -1   2   3  499.98   12.48
  -1   2   3  497.89   12.20
  -1   2   3  505.58   12.57
   0  -2  -3  831.47   20.22
   0  -2  -3  848.54   21.54
   0  -2  -3  835.39   19.83
   0  -2  -3  869.67   20.35
   0   2   3  847.22   20.27
   0   2   3  835.54   20.33
   0   2   3  831.99   19.89
  -1  -2  -3  334.07    8.61
  -1  -2  -3  334.02    8.62
  -1  -2  -3  331.09    8.56
   1   2   3  337.57    8.60
   1   2   3  331.29    8.60
   1   2   3  323.06    8.40
  -2  -2  -3  352.67    9.11
  -2  -2  -3  366.48    9.37
  -2  -2  -3  358.14    9.35
   2   2   3  361.94    9.35
   2   2   3  368.22    9.32
   2   2   3  361.27    9.10
  -3  -2  -3   93.61    3.05
  -3  -2  -3   94.69    3.20
  -3  -2  -3   93.14    3.21
   3   2   3   93.32    2.67
   3   2   3   93.78    2.94
  -4  -2  -3   12.77    1.10
  -4  -2  -3   11.15    1.75
  -4  -2  -3    8.14    1.10
  -4  -2  -3   13.36    0.94
  -4  -2  -3   13.20    1.25
   4   2   3   11.02    0.78
  -5  -2  -3  139.70    5.76
  -5  -2  -3  135.35    4.35
  -5  -2  -3  137.73    4.07
  -5  -2  -3  130.40    3.78
  -5  -2  -3  131.06    4.34
   5   2   3  137.22    3.98
  -6  -2  -3    9.76    1.21
  -6  -2  -3    9.13    0.65
  -6  -2  -3   11.17    2.01
  -6  -2  -3   11.35    1.25
   6   2   3    9.92    0.88
  -7  -2  -3   31.33    1.87
  -7  -2  -3   24.60    1.67
  -7  -2  -3   28.24    3.21
  -8  -2  -3    3.28    0.92
  -8  -2  -3    4.97    1.04
  -9  -2  -3   13.00    1.55
  -9  -2  -3   14.65    1.63
 -10  -2  -3    3.77    0.99
 -11  -2  -3   20.89    1.98
 -12  -2  -3    0.07    0.86
 -13  -2  -3   -0.48    0.95
 -13  -2  -3    1.63    1.06
  -9   3   3   38.93    1.61
  -9   3   3   38.25    1.67
   8  -3  -3   36.86    4.52
  -8   3   3   41.10    1.76
  -8   3   3   43.16    1.73
   7  -3  -3   -1.53    1.25
  -7   3   3    2.09    0.55
  -7   3   3    0.74    0.50
   6  -3  -3   41.53    4.16
  -6   3   3   41.11    1.76
  -6   3   3   43.36    1.78
   5  -3  -3   57.62    3.99
  -5   3   3   54.83    2.13
  -5   3   3   51.57    2.04
  -5   3   3   54.44    3.82
   4  -3  -3   51.14    3.51
  -4   3   3   52.62    2.12
  -4   3   3   53.39    3.51
  -4   3   3   52.01    2.05
   3  -3  -3   31.18    1.23
   3  -3  -3   26.34    2.57
  -3   3   3   29.53    1.59
  -3   3   3   30.34    2.63
  -3   3   3   28.25    1.51
  -3   3   3   29.99    1.33
   2  -3  -3  215.29    7.18
  -2   3   3  209.70    5.57
  -2   3   3  212.22    5.87
  -2   3   3  208.73    5.95
  -2   3   3  200.41    6.85
  -2   3   3  208.30    6.77
  -2   3   3  211.84    5.84
   1  -3  -3  136.64    3.83
   1  -3  -3  133.86    4.88
   1  -3  -3  134.35    4.47
  -1   3   3  138.77    4.22
  -1   3   3  133.82    4.27
  -1   3   3  136.44    4.02
  -1   3   3  138.32    4.39
   0  -3  -3  129.84    3.86
   0  -3  -3  141.71    4.02
   0  -3  -3  136.19    4.26
   0  -3  -3  130.25    4.13
   0  -3  -3  132.66    4.17
   0   3   3  130.89    4.27
   0   3   3  130.56    4.07
   0   3   3  135.95    3.77
   0   3   3  134.86    4.23
  -1  -3  -3  137.84    4.37
  -1  -3  -3  143.07    4.46
   1   3   3  135.77    4.24
   1   3   3  139.72    4.41
   1   3   3  132.51    4.40
  -2  -3  -3  235.91    6.68
  -2  -3  -3  229.49    6.47
  -2  -3  -3  228.78    6.65
   2   3   3  231.09    6.64
   2   3   3  229.66    6.41
   2   3   3  227.70    6.60
  -3  -3  -3   93.69    3.54
  -3  -3  -3   85.51    3.35
  -3  -3  -3   93.48    3.41
  -3  -3  -3   91.04    3.24
   3   3   3   91.94    3.33
   3   3   3   86.28    3.14
  -4  -3  -3   21.69    1.77
  -4  -3  -3   19.07    1.70
  -4  -3  -3   24.88    2.17
  -4  -3  -3   19.72    1.59
   4   3   3   16.43    1.32
   4   3   3   18.93    0.96
   4   3   3   19.16    1.44
  -5  -3  -3  107.44    4.80
  -5  -3  -3   99.10    3.90
  -5  -3  -3  115.90    3.81
  -5  -3  -3  104.10    3.94
   5   3   3  105.40    3.18
  -6  -3  -3    5.34    0.98
  -6  -3  -3    8.17    1.77
  -6  -3  -3    4.71    1.08
  -6  -3  -3    4.69    1.08
   6   3   3    5.42    0.89
  -7  -3  -3   24.45    3.07
  -7  -3  -3   21.14    1.97
  -7  -3  -3   21.78    1.98
   7   3   3   19.76    1.36
  -8  -3  -3    6.93    1.28
  -8  -3  -3    4.12    1.16
  -9  -3  -3   45.50    2.70
 -10  -3  -3   10.05    1.60
 -11  -3  -3   40.34    2.67
 -12  -3  -3    2.45    1.14
 -13  -3  -3    1.00    1.07
  -9   4   3    2.51    0.65
   8  -4  -3    2.64    2.12
  -8   4   3    6.34    0.88
  -8   4   3    8.29    1.04
   7  -4  -3   27.88    3.84
  -7   4   3   25.87    1.55
  -7   4   3   24.73    1.48
   6  -4  -3    9.55    2.27
  -6   4   3    4.71    0.85
  -6   4   3    6.87    0.95
   5  -4  -3    4.49    1.70
  -5   4   3    4.73    0.84
  -5   4   3    3.34    0.79
  -5   4   3    6.12    1.80
   4  -4  -3   22.06    2.70
  -4   4   3   23.36    2.62
  -4   4   3   22.91    1.53
  -4   4   3   22.39    1.50
   3  -4  -3   34.20    3.11
   3  -4  -3   39.09    1.61
  -3   4   3   38.74    1.94
  -3   4   3   39.14    2.76
  -3   4   3   35.49    1.94
  -3   4   3   33.78    1.76
   2  -4  -3   75.57    2.12
   2  -4  -3   70.32    3.68
   2  -4  -3   76.27    2.13
  -2   4   3   75.12    3.38
  -2   4   3   75.57    2.79
  -2   4   3   71.80    2.98
  -2   4   3   79.58    3.02
   1  -4  -3   37.72    2.41
   1  -4  -3   38.47    1.92
   1  -4  -3   40.23    1.78
  -1   4   3   40.99    2.08
  -1   4   3   35.42    2.05
  -1   4   3   37.31    1.98
  -1   4   3   41.96    2.13
   0  -4  -3   14.37    1.30
   0  -4  -3   17.44    1.62
   0  -4  -3   16.10    1.50
   0   4   3   13.03    0.91
   0   4   3   15.36    1.46
   0   4   3   15.33    1.55
   0   4   3   15.47    1.53
  -1  -4  -3   23.66    1.59
  -1  -4  -3   22.10    1.66
   1   4   3   25.72    1.77
   1   4   3   26.71    1.85
   1   4   3   22.46    1.64
  -2  -4  -3    9.99    0.79
  -2  -4  -3   11.91    1.44
   2   4   3   11.12    1.33
   2   4   3    9.77    1.38
  -3  -4  -3   39.34    2.29
  -3  -4  -3   36.65    2.20
  -3  -4  -3   39.47    2.21
  -3  -4  -3   36.51    1.93
   3   4   3   38.24    2.21
   3   4   3   37.38    2.12
  -4  -4  -3  185.75    6.07
  -4  -4  -3  186.41    6.28
  -4  -4  -3  184.38    5.82
  -4  -4  -3  191.29    6.17
   4   4   3  185.59    5.68
   4   4   3  183.56    5.96
  -5  -4  -3   84.10    3.73
  -5  -4  -3   89.94    4.20
  -5  -4  -3   86.88    3.69
  -5  -4  -3   87.68    3.55
   5   4   3   90.88    3.59
   5   4   3   82.41    3.17
   5   4   3   85.76    2.61
  -6  -4  -3   74.15    4.10
  -6  -4  -3   79.32    3.54
  -6  -4  -3   70.19    3.15
  -6  -4  -3   67.62    3.35
   6   4   3   72.62    2.59
  -7  -4  -3    2.50    1.12
  -7  -4  -3    9.21    1.47
  -7  -4  -3    4.81    1.65
  -8  -4  -3   14.84    1.93
  -8  -4  -3   15.27    1.96
   8   4   3   18.54    1.64
  -9  -4  -3    8.41    1.59
 -10  -4  -3    5.67    1.39
 -11  -4  -3   10.15    1.81
 -12  -4  -3    8.43    1.71
 -13  -4  -3    9.99    1.88
 -10   5   3   10.92    1.10
  -9   5   3    2.00    0.78
   8  -5  -3   13.08    3.24
  -8   5   3   11.46    1.25
   7  -5  -3   10.78    2.68
  -7   5   3   11.25    1.36
  -7   5   3   16.86    1.60
   6  -5  -3   21.86    3.31
  -6   5   3   19.90    1.71
  -6   5   3   16.82    1.62
   5  -5  -3   14.23    2.65
  -5   5   3   17.71    1.71
  -5   5   3   19.88    2.80
  -5   5   3   18.27    1.67
   4  -5  -3    4.41    1.62
   4  -5  -3    6.39    0.70
  -4   5   3    8.31    1.82
  -4   5   3    5.17    1.06
  -4   5   3    4.15    0.95
   3  -5  -3   71.74    4.04
   3  -5  -3   74.69    2.69
  -3   5   3   71.73    3.10
  -3   5   3   67.10    2.85
  -3   5   3   72.19    3.16
  -3   5   3   71.32    3.81
   2  -5  -3    2.58    1.10
   2  -5  -3    4.61    0.64
  -2   5   3    4.85    1.05
  -2   5   3    3.04    0.87
  -2   5   3    2.34    0.93
   1  -5  -3   62.90    2.83
   1  -5  -3   63.85    2.57
   1  -5  -3   72.29    3.42
   1  -5  -3   64.57    2.83
  -1   5   3   65.56    3.09
  -1   5   3   56.63    2.97
  -1   5   3   77.24    2.94
  -1   5   3   67.62    2.95
   0  -5  -3   41.13    2.23
   0  -5  -3   42.25    2.45
   0  -5  -3   41.90    2.32
   0   5   3   41.52    1.65
   0   5   3   43.22    2.54
   0   5   3   44.83    2.45
   0   5   3   42.32    2.38
  -1  -5  -3  165.30    5.52
  -1  -5  -3  161.83    5.28
   1   5   3  160.49    5.38
   1   5   3  161.27    5.59
  -2  -5  -3  193.40    6.45
   2   5   3  211.34    6.37
   2   5   3  190.36    6.48
  -3  -5  -3   94.37    3.94
  -3  -5  -3   88.56    3.10
  -3  -5  -3   91.27    3.69
   3   5   3   90.01    3.71
   3   5   3   90.92    3.94
  -4  -5  -3   74.36    3.25
  -4  -5  -3   70.89    3.36
  -4  -5  -3   75.51    3.60
   4   5   3   83.55    3.63
   4   5   3   75.03    3.29
  -5  -5  -3    9.23    1.54
  -5  -5  -3    9.56    1.39
  -5  -5  -3    7.52    1.48
  -5  -5  -3    8.29    1.47
   5   5   3    8.95    1.28
   5   5   3    7.91    1.37
  -6  -5  -3   35.23    2.34
  -6  -5  -3   33.90    2.71
  -6  -5  -3   33.44    2.47
  -6  -5  -3   34.39    2.55
   6   5   3   32.44    1.98
   6   5   3   31.53    2.21
  -7  -5  -3   57.53    3.38
  -7  -5  -3   57.89    3.80
  -7  -5  -3   57.56    3.37
   7   5   3   57.70    2.37
  -8  -5  -3    8.22    1.60
  -9  -5  -3    5.80    1.63
 -10  -5  -3   39.94    2.98
 -11  -5  -3    9.07    1.88
 -12  -5  -3    0.52    1.19
 -13  -5  -3    4.17    1.60
 -10   6   3    1.61    0.81
  -9   6   3    1.10    0.82
  -8   6   3    4.73    1.12
   7  -6  -3    4.48    2.08
  -7   6   3    3.73    1.06
   6  -6  -3   42.72    4.49
  -6   6   3   39.96    2.39
   5  -6  -3    7.78    2.14
  -5   6   3    9.70    1.46
  -5   6   3    7.06    1.31
  -5   6   3    7.26    2.04
   4  -6  -3    1.22    1.29
   4  -6  -3    1.62    0.61
  -4   6   3    1.75    0.92
  -4   6   3    2.80    1.42
  -4   6   3    1.84    0.92
   3  -6  -3    0.21    1.18
   3  -6  -3    2.32    0.73
  -3   6   3    1.18    1.17
  -3   6   3    1.07    0.82
  -3   6   3    2.38    1.01
  -3   6   3    2.72    0.95
   2  -6  -3   30.71    2.83
   2  -6  -3   25.48    1.43
   2  -6  -3   24.04    1.42
  -2   6   3   25.42    2.29
  -2   6   3   28.42    2.24
  -2   6   3   37.71    2.44
  -2   6   3   28.24    2.40
   1  -6  -3   41.61    2.37
   1  -6  -3   35.15    2.23
   1  -6  -3   36.08    2.05
   1  -6  -3   41.84    2.68
  -1   6   3   36.19    2.09
  -1   6   3   36.65    2.48
  -1   6   3   35.47    2.46
  -1   6   3   40.82    2.43
   0  -6  -3   16.78    1.78
   0  -6  -3   12.46    1.60
   0  -6  -3   13.00    1.50
   0   6   3   14.80    1.83
   0   6   3   14.03    1.04
   0   6   3   15.59    1.74
  -1  -6  -3  131.48    5.01
  -1  -6  -3  133.34    4.82
   1   6   3  132.06    4.91
   1   6   3  134.76    5.19
  -2  -6  -3   25.69    2.19
  -2  -6  -3   29.44    2.20
   2   6   3   29.31    2.58
   2   6   3   26.23    2.29
  -3  -6  -3   19.66    2.11
   3   6   3   15.01    1.82
   3   6   3   23.55    2.27
  -4  -6  -3   22.38    2.34
  -4  -6  -3   23.39    2.24
   4   6   3   27.57    2.33
   4   6   3   22.95    2.35
  -5  -6  -3    7.67    1.49
  -5  -6  -3    6.54    1.31
  -5  -6  -3    8.00    1.53
   5   6   3    7.34    1.29
   5   6   3    8.03    1.55
  -6  -6  -3    7.95    1.52
  -6  -6  -3    8.26    1.66
  -6  -6  -3    8.01    1.69
   6   6   3    9.21    1.44
   6   6   3    6.97    1.02
   6   6   3    6.98    1.46
  -7  -6  -3  118.54    5.59
  -7  -6  -3  124.91    5.14
  -7  -6  -3  115.50    5.29
   7   6   3  115.94    4.37
   7   6   3  120.08    4.97
  -8  -6  -3    3.76    1.47
   8   6   3    6.72    1.00
  -9  -6  -3   20.42    2.59
 -10  -6  -3   18.51    2.59
 -11  -6  -3   14.24    2.34
 -12  -6  -3   10.77    2.07
 -13  -6  -3    2.01    1.53
 -10   7   3    2.70    1.05
  -9   7   3    4.17    1.09
  -8   7   3    2.30    1.05
   7  -7  -3    7.05    2.60
  -7   7   3    6.98    1.40
   6  -7  -3    1.36    1.70
  -6   7   3    1.31    1.04
   5  -7  -3   14.92    2.85
  -5   7   3   13.17    1.79
   4  -7  -3   33.19    3.61
  -4   7   3   29.12    2.66
  -4   7   3   41.23    3.70
   3  -7  -3   40.04    3.23
   3  -7  -3   32.47    2.08
  -3   7   3   32.49    2.77
  -3   7   3   35.65    2.58
  -3   7   3   35.74    2.86
   2  -7  -3    4.65    0.82
   2  -7  -3    3.64    0.79
   2  -7  -3    4.01    1.41
  -2   7   3    2.36    1.12
  -2   7   3    4.60    1.21
  -2   7   3    5.80    1.39
  -2   7   3    4.47    1.21
   1  -7  -3   11.05    1.59
   1  -7  -3   11.40    1.56
   1  -7  -3    8.48    1.29
   1  -7  -3   10.60    1.73
  -1   7   3    9.26    1.28
  -1   7   3    7.89    1.51
  -1   7   3   13.54    1.91
  -1   7   3   12.63    1.69
   0  -7  -3   46.15    2.81
   0  -7  -3   49.73    2.85
   0  -7  -3   51.02    2.77
   0   7   3   45.42    3.04
   0   7   3   51.10    2.02
   0   7   3   47.32    2.92
  -1  -7  -3   10.13    1.54
  -1  -7  -3   11.16    1.46
  -1  -7  -3   11.31    1.72
   1   7   3    7.11    1.46
   1   7   3   11.26    1.79
  -2  -7  -3    8.03    1.44
  -2  -7  -3    5.68    1.43
   2   7   3   11.17    1.68
   2   7   3    5.33    1.37
  -3  -7  -3   10.48    1.78
   3   7   3   11.36    1.74
   3   7   3   15.67    2.05
  -4  -7  -3   22.20    2.49
   4   7   3   20.07    2.17
   4   7   3   21.52    2.44
  -5  -7  -3    4.49    1.32
  -5  -7  -3    5.85    1.52
   5   7   3    5.19    1.41
   5   7   3    6.97    1.43
  -6  -7  -3   32.84    3.19
  -6  -7  -3   36.48    2.70
  -6  -7  -3   35.45    3.14
   6   7   3   36.33    3.17
   6   7   3   34.75    2.55
  -7  -7  -3   19.53    2.51
  -7  -7  -3   11.67    1.98
  -7  -7  -3   13.36    2.22
   7   7   3   14.22    2.13
   7   7   3   12.78    1.74
   7   7   3   15.42    1.33
  -8  -7  -3    5.16    1.66
   8   7   3    0.95    0.93
  -9  -7  -3   15.43    2.36
 -10  -7  -3   35.34    3.60
 -11  -7  -3    1.95    1.42
 -12  -7  -3   10.25    2.25
  -9   8   3    1.26    1.02
  -8   8   3   16.24    2.02
   7  -8  -3    1.18    2.10
  -7   8   3    3.36    1.23
   6  -8  -3   13.80    2.85
  -6   8   3   13.15    1.95
   5  -8  -3   17.44    3.14
  -5   8   3   12.78    1.96
   4  -8  -3    6.61    1.91
  -4   8   3    6.21    1.94
  -4   8   3    4.44    1.39
   3  -8  -3   -0.04    1.25
  -3   8   3    0.06    1.02
  -3   8   3    0.39    1.38
   2  -8  -3   27.47    2.93
   2  -8  -3   26.69    1.72
   2  -8  -3   31.75    2.60
   2  -8  -3   29.22    1.79
  -2   8   3   26.07    2.74
  -2   8   3   31.41    2.81
  -2   8   3   31.43    2.65
   1  -8  -3   24.43    2.43
   1  -8  -3   22.61    2.04
   1  -8  -3   20.41    2.25
   1  -8  -3   19.79    2.33
  -1   8   3   22.27    2.44
  -1   8   3   21.19    2.55
  -1   8   3   23.51    1.93
   0  -8  -3    1.17    1.05
   0  -8  -3    2.73    1.13
   0  -8  -3    1.32    1.12
   0   8   3    0.67    1.11
   0   8   3    1.24    1.14
  -1  -8  -3   14.17    1.97
  -1  -8  -3   20.53    1.96
  -1  -8  -3   17.70    2.07
   1   8   3   15.71    2.07
   1   8   3   16.39    2.30
  -2  -8  -3    7.51    1.70
  -2  -8  -3    6.91    1.52
   2   8   3    8.97    1.76
   2   8   3    7.10    1.62
  -3  -8  -3    6.82    1.46
  -3  -8  -3    6.80    1.66
   3   8   3    4.72    1.46
   3   8   3    7.35    1.64
  -4  -8  -3   22.02    2.69
   4   8   3   16.56    2.35
   4   8   3   24.05    2.59
  -5  -8  -3   14.18    2.22
  -5  -8  -3   18.09    2.27
   5   8   3   11.55    1.93
   5   8   3   11.72    2.08
  -6  -8  -3   -0.33    1.12
  -6  -8  -3    1.21    1.25
   6   8   3    2.05    1.23
   6   8   3    1.49    1.16
  -7  -8  -3   67.33    4.26
   7   8   3   63.73    3.61
   7   8   3   61.60    3.96
  -8  -8  -3   -0.79    1.17
   8   8   3    0.91    1.03
  -9  -8  -3    5.75    1.80
   9   8   3    3.49    1.11
 -10  -8  -3    1.15    1.41
 -11  -8  -3   -0.86    1.30
 -12  -8  -3    0.03    1.30
  -8   9   3    2.22    1.22
  -7   9   3    5.09    1.54
   6  -9  -3    0.54    1.89
  -6   9   3   -0.49    1.10
   5  -9  -3    2.12    1.97
  -5   9   3    4.20    1.52
   4  -9  -3   11.21    2.58
  -4   9   3    6.36    1.62
   3  -9  -3   15.11    2.58
  -3   9   3   19.53    2.57
   2  -9  -3    9.98    2.08
   2  -9  -3    9.60    1.29
   2  -9  -3    7.46    1.22
  -2   9   3   10.07    2.03
  -2   9   3    6.57    1.54
   1  -9  -3   -0.05    0.84
   1  -9  -3    0.32    1.15
   1  -9  -3    0.29    0.92
   1  -9  -3   -0.31    0.96
  -1   9   3    1.96    1.00
  -1   9   3    0.26    1.18
   0  -9  -3   46.42    2.95
   0  -9  -3   42.84    3.07
   0  -9  -3   43.00    2.94
   0   9   3   49.16    3.44
   0   9   3   49.09    4.11
  -1  -9  -3   14.58    2.09
  -1  -9  -3   14.89    2.17
  -1  -9  -3   16.92    1.99
   1   9   3   15.07    2.43
   1   9   3   15.06    2.30
  -2  -9  -3   18.39    2.38
  -2  -9  -3   21.42    2.61
  -2  -9  -3   20.63    2.07
   2   9   3   23.49    2.91
   2   9   3   24.67    2.74
  -3  -9  -3   17.91    2.55
  -3  -9  -3   20.16    2.51
   3   9   3   23.03    2.66
   3   9   3   17.74    2.58
  -4  -9  -3    0.03    1.11
  -4  -9  -3   -0.50    0.87
   4   9   3    0.38    1.20
   4   9   3   -0.90    0.91
  -5  -9  -3   22.27    2.85
   5   9   3   20.85    2.59
   5   9   3   15.94    2.57
  -6  -9  -3   24.08    3.08
   6   9   3   19.43    2.51
   6   9   3   19.47    2.75
  -7  -9  -3    8.34    2.14
   7   9   3    8.28    1.78
   7   9   3    9.18    2.04
  -8  -9  -3    4.29    1.70
   8   9   3    3.56    1.41
   8   9   3    1.87    0.85
  -9  -9  -3    5.12    1.79
   9   9   3    7.90    1.58
 -10  -9  -3    5.61    2.07
 -11  -9  -3   10.18    2.47
  -7  10   3    0.13    1.17
  -6  10   3    5.81    1.71
   5 -10  -3    2.12    2.03
  -5  10   3    3.90    1.61
   4 -10  -3    2.63    1.96
  -4  10   3    0.83    1.11
   3 -10  -3    7.62    2.17
  -3  10   3   10.05    2.01
   2 -10  -3    7.75    1.22
   2 -10  -3    8.70    1.27
   2 -10  -3    7.31    1.94
  -2  10   3    8.65    1.99
   1 -10  -3   14.29    2.24
   1 -10  -3   16.54    1.96
   1 -10  -3   12.80    1.79
  -1  10   3   11.10    2.31
   0 -10  -3    7.30    1.82
   0 -10  -3    6.29    1.60
   0 -10  -3    5.64    1.51
   0  10   3    6.70    1.87
  -1 -10  -3    6.92    1.68
  -1 -10  -3    7.53    1.72
  -1 -10  -3    8.47    1.59
   1  10   3    3.31    1.64
  -2 -10  -3    1.67    1.09
  -2 -10  -3    5.66    1.63
  -2 -10  -3    2.50    1.29
   2  10   3    3.18    1.62
  -3 -10  -3    3.26    1.16
  -3 -10  -3    2.17    1.48
  -3 -10  -3    2.59    1.43
   3  10   3    2.83    1.53
  -4 -10  -3    0.88    1.28
   4  10   3    0.79    1.35
  -5 -10  -3    4.52    1.81
   5  10   3    9.82    2.23
   5  10   3   11.38    2.26
  -6 -10  -3   -1.09    1.24
   6  10   3   -0.34    1.23
   6  10   3    2.21    1.45
  -7 -10  -3    1.83    1.54
   7  10   3    2.80    1.48
  -8 -10  -3    1.43    1.62
   8  10   3    6.06    1.33
   8  10   3    5.55    1.79
  -9 -10  -3    0.94    1.47
   9  10   3    0.16    1.22
 -10 -10  -3    2.50    1.59
  10  10   3   -0.42    1.04
  -6  11   3   -0.05    1.27
  -5  11   3    5.50    1.82
  -4  11   3    2.15    1.48
  -3  11   3   12.38    2.40
   2 -11  -3    9.83    1.32
   2 -11  -3   11.41    1.40
  -2  11   3   12.97    2.46
   1 -11  -3    3.88    1.30
   1 -11  -3    5.55    1.42
  -1  11   3    3.64    1.69
   0 -11  -3   28.40    2.82
   0  11   3   26.64    3.41
  -1 -11  -3    0.72    1.25
  -1 -11  -3    0.54    1.35
   1  11   3    1.75    1.64
  -2 -11  -3   10.39    2.17
  -2 -11  -3    8.92    2.13
   2  11   3    6.74    2.13
  -3 -11  -3   14.92    2.57
   3  11   3   13.76    2.57
  -4 -11  -3   19.99    3.04
   4  11   3   17.29    2.88
  -5 -11  -3    0.52    1.37
   5  11   3   -0.49    1.25
  -6 -11  -3    1.92    1.67
   6  11   3    2.90    1.79
  -7 -11  -3    8.79    2.41
   7  11   3   10.78    2.23
  -8 -11  -3    0.54    1.58
   8  11   3    0.74    1.47
  -9 -11  -3   10.50    2.63
   9  11   3   13.58    2.27
  -4  12   3    9.82    2.44
  -3  12   3    7.59    2.26
   2 -12  -3    9.14    1.23
   2 -12  -3    8.57    1.18
  -2  12   3    9.80    2.40
   1 -12  -3   10.04    1.74
   1 -12  -3   11.79    1.82
  -1  12   3    7.64    2.28
   0 -12  -3    3.71    1.58
   0 -12  -3    3.43    1.60
   0  12   3    5.11    1.86
  -1 -12  -3    0.03    1.39
   1  12   3    4.20    1.94
   2  12   3   -0.50    1.49
  -3 -12  -3    3.03    1.79
   3  12   3    2.33    1.56
  -4 -12  -3   13.41    2.72
   4  12   3   20.65    3.40
  -5 -12  -3   13.51    2.77
   5  12   3    6.00    2.14
  -6 -12  -3    0.39    1.53
   6  12   3   -2.23    1.29
  -7 -12  -3   -0.19    1.47
  -8 -12  -3    6.95    2.66
  -2  13   3    2.12    1.61
   1 -13  -3    6.06    1.45
   1 -13  -3    2.14    1.35
  -1  13   3    1.56    1.69
   0 -13  -3   -0.41    1.30
   0 -13  -3   -2.40    1.25
   0  13   3    0.00    1.63
   1  13   3    3.23    1.87
   2  13   3    0.16    1.53
   3  13   3    0.89    1.76
   4  13   3   -3.07    1.44
  -5 -13  -3    0.79    1.76
   5  13   3    1.51    1.90
  -6 -13  -3   -1.87    1.40
   3  13  -4    0.11    1.99
   2  13  -4    5.60    2.21
   1  13  -4    3.70    2.22
   0  13  -4    3.23    2.07
   0 -13   4    2.00    1.61
  -6 -12   4   15.25    3.07
   5  12  -4    2.73    1.94
  -5 -12   4    5.13    2.19
   4  12  -4   -0.84    1.52
  -4 -12   4    3.58    1.93
   3  12  -4    5.17    2.03
  -3 -12   4    6.60    2.19
   2  12  -4    2.46    1.89
   1  12  -4    1.59    1.79
  -1 -12   4    0.93    1.71
   0  12  -4    3.62    1.96
   0 -12   4    6.52    1.77
   0 -12   4    2.86    1.76
  -1  12  -4    1.85    1.75
   1 -12   4    1.20    1.33
   1 -12   4    0.93    1.37
  -2  12  -4   10.77    2.55
   2 -12   4   10.97    1.72
   2 -12   4   12.37    1.72
  -3  12  -4    2.83    1.78
  -4  12  -4    7.35    2.22
   8  11  -4   15.55    2.67
  -8 -11   4   11.62    2.81
  -7 -11   4   -0.75    1.37
  -6 -11   4    1.48    1.60
   5  11  -4   11.39    2.56
  -5 -11   4    8.28    2.35
   4  11  -4   10.87    2.59
  -4 -11   4   17.03    2.94
   3  11  -4    0.70    1.55
  -3 -11   4    3.75    2.04
   2  11  -4    3.42    1.87
  -2 -11   4    1.61    1.73
   1  11  -4    1.17    1.70
  -1 -11   4    1.58    1.44
   0  11  -4    2.40    1.65
   0 -11   4    3.25    1.62
   0 -11   4    1.45    1.33
  -1  11  -4   19.35    3.19
   1 -11   4   22.62    2.59
   1 -11   4   23.57    2.63
  -2  11  -4    5.81    2.00
   2 -11   4   12.89    1.81
   2 -11   4   13.02    1.77
  -3  11  -4   14.24    2.77
  -4  11  -4    6.66    2.11
  -5  11  -4   -0.13    1.37
  -6  11  -4    4.89    1.90
  -9 -10   4   14.26    2.96
   8  10  -4    3.41    1.63
  -8 -10   4    3.50    2.00
   7  10  -4   11.47    2.24
  -7 -10   4   10.17    2.54
   6  10  -4    2.90    2.10
   6  10  -4    2.83    1.71
  -6 -10   4    0.72    1.58
   5  10  -4   25.29    3.29
   5  10  -4   28.07    3.46
  -5 -10   4   24.78    3.41
   4  10  -4    4.44    1.88
   4  10  -4    2.43    1.52
  -4 -10   4    3.45    1.74
   3  10  -4    0.69    1.50
   3  10  -4    2.84    1.57
  -3 -10   4    0.40    1.41
   2  10  -4    9.40    1.97
   2  10  -4   14.26    2.67
  -2 -10   4   12.47    2.19
  -2 -10   4   11.81    2.37
   1  10  -4    8.42    2.13
  -1 -10   4    6.90    1.82
  -1 -10   4    7.36    1.91
  -1 -10   4    6.18    1.84
   0  10  -4    6.86    2.07
   0 -10   4    7.88    1.79
   0 -10   4    3.16    1.55
   0 -10   4    6.34    1.64
  -1  10  -4    3.80    1.76
   1 -10   4    8.65    1.85
   1 -10   4    7.76    1.62
  -2  10  -4   12.60    2.35
   2 -10   4    6.83    1.44
   2 -10   4    5.63    1.37
  -3  10  -4   16.15    2.71
   3 -10   4   18.37    1.29
  -4  10  -4    2.05    1.34
  -5  10  -4    6.64    1.93
  -6  10  -4    5.14    1.73
  -7  10  -4    6.30    1.84
  10   9  -4    6.33    3.58
 -10  -9   4    9.97    2.46
   9   9  -4    3.96    2.82
  -9  -9   4    7.59    2.28
   8   9  -4    4.31    2.53
  -8  -9   4    8.46    2.21
   7   9  -4    6.28    1.73
   7   9  -4    4.29    2.41
  -7  -9   4    5.98    2.00
   6   9  -4   19.78    2.94
   6   9  -4   21.81    2.75
   6   9  -4   24.74    3.56
  -6  -9   4   20.57    3.15
   5   9  -4    7.74    1.98
   5   9  -4    8.24    1.94
   5   9  -4    6.18    1.94
  -5  -9   4    4.70    1.91
   4   9  -4   18.52    2.62
   4   9  -4   20.04    2.95
   4   9  -4   22.99    2.83
  -4  -9   4   20.11    2.92
   3   9  -4   -0.22    1.31
   3   9  -4    4.22    1.58
   3   9  -4    1.75    1.45
  -3  -9   4    0.36    1.25
   2   9  -4   29.33    3.39
  -2  -9   4   30.59    3.11
  -2  -9   4   31.63    3.35
   1   9  -4    3.28    1.50
  -1  -9   4    6.21    1.64
  -1  -9   4    6.52    1.67
  -1  -9   4    4.69    1.59
   0   9  -4   12.83    2.28
   0  -9   4   15.21    2.15
   0  -9   4   17.05    2.26
   0  -9   4   17.67    2.46
  -1   9  -4    3.27    1.61
   1  -9   4    6.58    1.67
   1  -9   4    5.46    1.43
   1  -9   4    6.14    1.52
  -2   9  -4   10.82    2.18
   2  -9   4   14.14    1.73
   2  -9   4   10.93    1.60
  -3   9  -4   12.30    2.21
   3  -9   4   11.68    1.18
   3  -9   4   11.36    1.20
  -4   9  -4   20.63    2.76
  -5   9  -4    0.58    1.25
  -6   9  -4    0.01    1.09
  -7   9  -4    5.16    1.70
  -8   9  -4   -1.63    1.03
  11   8  -4    3.72    3.36
 -11  -8   4    0.24    1.33
  10   8  -4    6.57    3.16
 -10  -8   4    8.22    2.25
   9   8  -4   13.26    3.47
  -9  -8   4   10.01    2.34
   8   8  -4    8.15    2.86
  -8  -8   4   11.83    2.55
   7   8  -4    4.16    2.28
   7   8  -4    1.89    1.29
  -7  -8   4    6.52    1.97
   6   8  -4    1.51    1.41
   6   8  -4    0.86    1.20
   6   8  -4    1.32    1.00
   6   8  -4    1.10    1.65
  -6  -8   4    1.40    1.53
   5   8  -4   24.54    3.01
   5   8  -4   17.09    2.65
   5   8  -4   25.83    2.81
  -5  -8   4   22.22    2.95
   4   8  -4   12.13    2.23
   4   8  -4   11.18    2.22
   4   8  -4   12.62    2.12
  -4  -8   4   12.88    2.33
   3   8  -4   23.51    2.67
   3   8  -4   28.70    2.96
   3   8  -4   28.14    3.20
  -3  -8   4   32.63    3.11
  -3  -8   4   33.10    3.38
   2   8  -4   -0.56    1.02
   2   8  -4    0.03    1.19
  -2  -8   4    1.55    1.15
  -2  -8   4    0.81    1.12
   1   8  -4    7.75    1.70
   1   8  -4    7.09    1.82
  -1  -8   4    6.57    1.56
  -1  -8   4    9.14    1.75
  -1  -8   4    6.54    1.54
   0   8  -4    0.79    1.08
   0   8  -4    0.90    1.05
   0  -8   4    1.26    1.14
   0  -8   4    0.76    1.07
   0  -8   4    0.28    0.94
  -1   8  -4   30.44    2.91
  -1   8  -4   25.85    2.94
   1  -8   4   26.92    2.46
   1  -8   4   25.15    2.66
   1  -8   4   27.04    2.47
  -2   8  -4   11.20    1.87
  -2   8  -4    9.38    1.85
   2  -8   4    7.55    1.37
   2  -8   4    9.48    1.43
   2  -8   4    7.68    1.67
  -3   8  -4   34.49    3.13
  -3   8  -4   32.23    3.16
   3  -8   4   31.84    1.68
   3  -8   4   25.85    1.54
  -4   8  -4   37.49    3.35
  -5   8  -4   14.54    2.18
  -6   8  -4    2.84    1.31
  -7   8  -4    7.20    1.67
  -8   8  -4    0.91    1.17
  -9   8  -4   12.89    2.04
  11   7  -4    6.88    3.44
 -11  -7   4    4.17    1.90
  10   7  -4    5.54    2.85
 -10  -7   4    5.67    1.98
   9   7  -4    1.69    2.29
  -9  -7   4    4.38    1.68
   8   7  -4   11.46    2.88
  -8  -7   4   16.84    2.62
   7   7  -4   31.66    4.10
  -7  -7   4   27.64    3.21
   6   7  -4   52.31    2.73
   6   7  -4   49.52    3.51
   6   7  -4   53.88    3.26
   6   7  -4   43.46    4.20
  -6  -7   4   47.88    3.62
   5   7  -4    8.09    2.02
   5   7  -4    7.04    1.78
   5   7  -4   11.02    1.80
  -5  -7   4   10.54    1.53
  -5  -7   4   10.26    1.98
  -5  -7   4    7.74    1.81
   4   7  -4    3.52    1.54
   4   7  -4    3.20    1.38
   4   7  -4    4.39    1.38
  -4  -7   4    1.76    1.30
  -4  -7   4    1.20    1.14
  -4  -7   4    2.47    0.74
   3   7  -4   16.75    2.22
   3   7  -4   16.60    2.34
   3   7  -4   20.11    2.32
  -3  -7   4   17.67    2.36
   2   7  -4   24.57    2.55
   2   7  -4   25.18    2.82
  -2  -7   4   26.60    2.80
  -2  -7   4   30.67    2.72
   1   7  -4   16.79    2.32
   1   7  -4   14.49    1.97
  -1  -7   4   17.36    2.27
  -1  -7   4   17.61    2.01
  -1  -7   4   15.59    1.96
   0   7  -4    8.83    1.77
   0   7  -4    8.89    1.65
   0  -7   4    8.40    1.49
   0  -7   4    6.69    1.41
   0  -7   4   10.26    1.78
  -1   7  -4    2.62    1.16
  -1   7  -4    5.48    1.40
   1  -7   4    4.07    1.31
   1  -7   4    5.03    1.20
   1  -7   4    1.97    1.06
  -2   7  -4    8.19    1.54
  -2   7  -4   10.67    1.21
  -2   7  -4    6.30    1.58
   2  -7   4    8.62    1.32
   2  -7   4    6.95    1.21
   2  -7   4    9.13    1.59
  -3   7  -4   16.83    2.18
  -3   7  -4   13.53    1.89
  -3   7  -4   14.30    2.11
   3  -7   4   13.52    1.14
   3  -7   4   14.29    1.17
  -4   7  -4   13.29    1.98
  -5   7  -4    1.64    1.13
  -6   7  -4   13.07    1.88
  -7   7  -4    4.54    1.33
  -8   7  -4    3.10    1.24
  -9   7  -4   13.69    1.85
 -10   7  -4    2.83    1.17
 -12  -6   4    0.99    1.48
  11   6  -4    4.91    2.97
 -11  -6   4    2.73    1.51
  10   6  -4   -2.20    2.10
 -10  -6   4    0.69    1.30
   9   6  -4   20.27    3.84
  -9  -6   4   14.12    2.44
   8   6  -4   20.50    3.51
  -8  -6   4   22.74    2.88
   7   6  -4   59.20    4.78
  -7  -6   4   64.08    3.99
   6   6  -4   16.75    2.34
   6   6  -4   15.08    1.36
   6   6  -4   14.18    2.66
   6   6  -4   14.50    1.82
  -6  -6   4   15.35    2.15
  -6  -6   4   17.86    2.41
   5   6  -4   46.29    3.54
   5   6  -4   47.96    3.23
   5   6  -4   49.30    2.65
   5   6  -4   41.75    2.80
  -5  -6   4   50.28    3.11
  -5  -6   4   47.02    3.28
   4   6  -4   25.18    2.44
   4   6  -4   30.43    2.91
   4   6  -4   25.25    2.74
  -4  -6   4   26.88    2.58
  -4  -6   4   24.79    2.65
  -4  -6   4   28.40    1.92
   3   6  -4   15.91    2.10
   3   6  -4   16.97    2.02
   3   6  -4   16.60    2.16
  -3  -6   4   19.83    2.33
   2   6  -4   29.20    2.72
   2   6  -4   23.24    2.32
  -2  -6   4   28.57    2.71
   1   6  -4   61.57    3.55
   1   6  -4   71.08    3.50
  -1  -6   4   70.15    3.66
  -1  -6   4   66.40    3.33
   0   6  -4   31.35    2.63
   0   6  -4   37.03    2.73
   0  -6   4   39.70    2.45
   0  -6   4   40.75    2.42
   0  -6   4   36.67    2.53
  -1   6  -4   36.03    2.61
  -1   6  -4   39.16    2.55
   1  -6   4   35.77    2.47
   1  -6   4   37.65    2.27
   1  -6   4   33.96    2.16
  -2   6  -4   10.76    1.72
  -2   6  -4   10.64    1.67
  -2   6  -4    9.89    1.52
  -2   6  -4   13.58    1.41
   2  -6   4    9.34    1.22
   2  -6   4    8.43    1.43
   2  -6   4   12.33    1.37
  -3   6  -4   33.58    2.39
  -3   6  -4   33.03    2.43
  -3   6  -4   33.30    2.47
  -3   6  -4   32.84    2.35
   3  -6   4   31.48    1.45
  -4   6  -4   63.61    3.34
  -4   6  -4   58.63    3.29
   4  -6   4   70.49    2.99
  -5   6  -4   24.08    2.25
  -5   6  -4   21.22    2.21
  -6   6  -4   18.54    2.04
  -7   6  -4    5.37    1.24
  -8   6  -4    7.47    1.39
  -9   6  -4    4.71    1.18
 -10   6  -4    7.09    1.33
 -11   6  -4    5.59    1.17
 -12  -5   4    1.30    1.50
  11   5  -4    2.41    2.67
 -11  -5   4    2.15    1.47
  10   5  -4   -0.64    2.07
 -10  -5   4    2.18    1.32
   9   5  -4   34.18    4.56
  -9  -5   4   24.48    2.86
   8   5  -4   11.27    2.87
  -8  -5   4   10.47    2.00
   7   5  -4   40.55    4.35
  -7  -5   4   45.60    3.27
   6   5  -4    8.35    2.23
   6   5  -4    9.09    1.68
  -6  -5   4    9.17    1.70
  -6  -5   4    5.97    1.52
   5   5  -4    9.09    2.04
   5   5  -4   10.53    1.73
   5   5  -4    8.25    1.36
   5   5  -4    9.18    1.16
  -5  -5   4    8.69    1.55
  -5  -5   4   10.07    1.71
   4   5  -4   24.73    2.70
   4   5  -4   27.04    1.87
   4   5  -4   26.74    2.53
   4   5  -4   32.04    2.24
  -4  -5   4   29.08    2.62
  -4  -5   4   28.39    2.07
  -4  -5   4   28.27    2.44
   3   5  -4   77.02    3.92
   3   5  -4   76.22    3.50
   3   5  -4   73.82    3.63
  -3  -5   4   73.21    3.45
  -3  -5   4   78.28    2.90
  -3  -5   4   68.53    3.62
   2   5  -4   12.24    1.56
   2   5  -4   15.27    1.93
  -2  -5   4   13.67    1.83
   1   5  -4   72.68    3.41
   1   5  -4   77.76    3.66
  -1  -5   4   71.65    3.50
  -1  -5   4   74.87    3.38
   0   5  -4   20.44    1.97
   0   5  -4   17.17    1.96
   0  -5   4   18.96    1.84
   0  -5   4   20.81    1.85
   0  -5   4   20.92    2.07
  -1   5  -4   43.95    1.88
  -1   5  -4   44.16    2.67
  -1   5  -4   47.41    2.67
  -1   5  -4   42.15    2.50
   1  -5   4   46.34    2.43
   1  -5   4   43.72    2.54
   1  -5   4   45.19    2.34
  -2   5  -4   30.87    2.06
  -2   5  -4   32.23    2.17
  -2   5  -4   30.82    1.94
  -2   5  -4   25.34    2.27
   2  -5   4   26.71    1.66
   2  -5   4   27.60    1.72
   2  -5   4   28.41    2.01
  -3   5  -4   26.18    2.26
  -3   5  -4   27.28    2.01
  -3   5  -4   29.50    2.27
  -3   5  -4   28.94    1.92
   3  -5   4   24.46    1.13
   3  -5   4   26.87    1.15
  -4   5  -4   82.25    3.58
  -4   5  -4   84.49    3.57
   4  -5   4   85.32    3.20
  -5   5  -4   17.87    1.80
  -5   5  -4   19.73    1.85
  -6   5  -4    1.15    0.79
  -6   5  -4   -0.33    0.65
  -7   5  -4    3.67    1.01
  -7   5  -4    3.77    1.01
  -8   5  -4    8.97    1.29
  -9   5  -4    8.86    1.31
 -10   5  -4   10.21    1.30
 -11   5  -4    5.51    1.00
 -12  -4   4   20.83    2.70
 -11  -4   4    7.01    1.70
  10   4  -4   13.03    3.44
 -10  -4   4   12.66    2.10
   9   4  -4   16.97    3.35
  -9  -4   4   15.43    2.19
   8   4  -4   29.34    3.97
  -8  -4   4   25.52    2.71
   7   4  -4   70.81    5.01
  -7  -4   4   66.81    3.71
  -7  -4   4   74.39    3.75
   6   4  -4    7.20    2.02
  -6  -4   4    7.59    1.44
  -6  -4   4    7.21    1.37
  -6  -4   4    9.72    1.61
   5   4  -4   89.18    2.77
   5   4  -4   88.39    3.92
   5   4  -4   98.27    4.98
  -5  -4   4   86.04    4.01
  -5  -4   4   86.50    3.83
  -5  -4   4   87.21    3.99
   4   4  -4    9.36    1.48
   4   4  -4   12.20    1.26
   4   4  -4   11.86    1.46
   4   4  -4   11.47    1.93
  -4  -4   4   12.85    1.59
  -4  -4   4   10.81    1.49
  -4  -4   4   13.13    1.64
  -4  -4   4   10.35    1.56
   3   4  -4   95.59    4.44
   3   4  -4   98.32    3.86
   3   4  -4   92.74    4.07
  -3  -4   4   98.35    3.68
  -3  -4   4  102.66    3.98
  -3  -4   4  100.80    4.17
   2   4  -4  146.71    5.03
   2   4  -4  146.83    5.28
  -2  -4   4  143.66    4.36
  -2  -4   4  144.16    5.22
   1   4  -4  255.89    7.54
   1   4  -4  257.68    7.83
  -1  -4   4  254.43    7.76
   0   4  -4   71.71    3.12
   0   4  -4   74.30    3.35
   0   4  -4   76.45    3.27
   0  -4   4   75.21    3.26
   0  -4   4   73.72    3.03
   0  -4   4   70.53    3.04
  -1   4  -4   92.56    3.79
  -1   4  -4   92.33    3.70
  -1   4  -4  100.96    3.32
  -1   4  -4   93.64    3.62
   1  -4   4   95.72    3.43
   1  -4   4   95.05    3.73
   1  -4   4   93.77    3.44
  -2   4  -4  125.71    4.44
  -2   4  -4  124.74    4.49
  -2   4  -4  130.65    4.35
  -2   4  -4  121.55    4.15
  -2   4  -4  135.37    4.62
   2  -4   4  119.48    4.32
   2  -4   4  121.26    3.86
   2  -4   4  130.58    3.95
  -3   4  -4    5.87    0.97
  -3   4  -4    6.42    1.03
  -3   4  -4    6.01    1.13
  -3   4  -4    4.10    1.19
  -3   4  -4    5.82    1.07
  -4   4  -4    8.91    1.25
  -4   4  -4   10.33    1.33
   4  -4   4   10.85    1.08
  -5   4  -4   32.78    1.92
  -5   4  -4   30.10    1.85
  -6   4  -4   10.60    1.24
  -6   4  -4   11.08    1.31
  -7   4  -4    0.04    0.61
  -7   4  -4    0.93    0.67
  -8   4  -4   61.12    2.58
  -8   4  -4   61.39    2.52
  -9   4  -4    9.50    1.13
 -10   4  -4    1.10    0.73
 -12  -3   4    9.91    1.91
 -11  -3   4   -0.83    0.88
  10   3  -4    4.52    2.59
 -10  -3   4    5.87    1.53
   9   3  -4   14.29    3.19
  -9  -3   4   14.84    1.93
   8   3  -4    4.52    2.12
  -8  -3   4    9.60    1.59
   7   3  -4    1.93    1.63
   7   3  -4   -0.48    0.67
  -7  -3   4    0.34    0.87
  -7  -3   4    0.91    0.82
   6   3  -4   23.15    3.03
  -6  -3   4   23.59    2.20
  -6  -3   4   28.54    2.36
   5   3  -4   20.41    2.69
   5   3  -4   24.38    2.58
  -5  -3   4   22.27    2.08
  -5  -3   4   24.40    2.15
  -5  -3   4   28.67    2.82
  -5  -3   4   24.65    2.02
   4   3  -4    4.39    1.21
   4   3  -4    7.61    1.69
   4   3  -4    6.70    1.18
   4   3  -4    7.42    0.78
  -4  -3   4    9.19    1.37
  -4  -3   4    5.91    1.14
  -4  -3   4    6.89    1.16
   3   3  -4   32.09    2.10
   3   3  -4   30.94    2.51
   3   3  -4   35.23    1.98
   3   3  -4   35.15    1.79
   3   3  -4   33.67    2.20
  -3  -3   4   34.10    2.13
  -3  -3   4   35.90    2.10
  -3  -3   4   35.27    2.16
  -3  -3   4   33.21    2.16
   2   3  -4  123.55    4.28
   2   3  -4  132.85    4.31
   2   3  -4  126.16    4.50
  -2  -3   4  130.65    4.12
  -2  -3   4  124.56    4.33
  -2  -3   4  128.28    4.44
  -2  -3   4  121.37    4.47
   1   3  -4   13.06    0.96
   1   3  -4   14.70    1.55
   1   3  -4   13.55    1.41
  -1  -3   4   13.92    1.36
  -1  -3   4   12.04    1.37
  -1  -3   4   13.27    1.46
   0   3  -4   18.33    1.71
   0   3  -4   18.08    1.53
   0   3  -4   22.10    1.55
   0  -3   4   17.58    1.50
   0  -3   4   19.63    1.69
   0  -3   4   21.86    1.56
  -1   3  -4  156.58    4.80
  -1   3  -4  159.84    5.06
  -1   3  -4  161.76    5.03
  -1   3  -4  155.52    4.87
   1  -3   4  163.67    5.05
   1  -3   4  159.23    4.70
   1  -3   4  160.84    4.79
  -2   3  -4  137.20    4.28
  -2   3  -4  139.16    4.42
  -2   3  -4  136.47    4.46
  -2   3  -4  131.89    4.18
   2  -3   4  136.76    3.93
   2  -3   4  138.15    3.98
  -3   3  -4   80.46    2.90
  -3   3  -4   85.95    3.14
  -3   3  -4   86.01    2.88
  -3   3  -4   82.59    3.85
  -3   3  -4   84.65    3.10
   3  -3   4   86.30    2.99
  -4   3  -4  123.33    4.06
  -4   3  -4  127.04    4.09
  -4   3  -4  128.99    3.82
   4  -3   4  127.79    3.68
  -5   3  -4   67.94    2.61
  -5   3  -4   67.73    2.59
  -6   3  -4   45.26    1.99
  -6   3  -4   45.55    2.01
  -7   3  -4   18.94    1.25
  -7   3  -4   16.78    1.18
  -8   3  -4    8.96    1.01
  -8   3  -4    9.57    0.96
  -9   3  -4   11.41    1.04
  -9   3  -4   10.42    0.97
 -10   3  -4    2.31    0.62
 -10   3  -4    1.05    0.53
 -12  -2   4    5.72    1.59
 -11  -2   4   -0.43    0.94
  10   2  -4   56.87    6.02
 -10  -2   4   59.42    3.26
   9   2  -4   33.38    4.44
  -9  -2   4   41.71    2.63
   8   2  -4   20.95    3.36
  -8  -2   4   26.21    2.20
  -8  -2   4   25.82    1.62
  -8  -2   4   24.45    2.21
   7   2  -4   17.59    1.29
   7   2  -4   14.60    2.79
  -7  -2   4   17.01    1.76
  -7  -2   4   18.35    1.37
  -7  -2   4   18.35    1.85
   6   2  -4   21.03    2.97
   6   2  -4   19.65    2.72
   6   2  -4   22.39    1.53
  -6  -2   4   23.19    1.42
  -6  -2   4   19.79    1.84
  -6  -2   4   21.98    1.96
   5   2  -4   18.46    2.52
   5   2  -4   19.46    2.42
  -5  -2   4   16.63    1.67
  -5  -2   4   21.41    1.40
  -5  -2   4   18.49    1.72
  -5  -2   4   20.32    1.68
  -5  -2   4   27.05    2.88
   4   2  -4  188.15    7.12
   4   2  -4  183.00    6.77
  -4  -2   4  183.00    5.47
  -4  -2   4  180.62    5.66
  -4  -2   4  181.62    5.51
  -4  -2   4  175.60    5.65
  -4  -2   4  179.94    6.72
   3   2  -4  120.22    5.06
   3   2  -4  123.02    4.80
   3   2  -4  125.26    3.67
   3   2  -4  127.47    4.26
  -3  -2   4  126.81    4.24
  -3  -2   4  122.17    4.63
  -3  -2   4  121.60    4.22
  -3  -2   4  130.04    4.16
   2   2  -4   71.96    2.87
   2   2  -4   71.18    2.94
   2   2  -4   70.95    3.27
   2   2  -4   70.95    2.59
  -2  -2   4   70.60    2.84
  -2  -2   4   63.44    2.76
  -2  -2   4   70.59    2.84
  -2  -2   4   72.86    2.79
   1   2  -4  164.27    4.91
   1   2  -4  165.08    5.07
   1   2  -4  163.99    4.92
   1   2  -4  155.83    4.86
  -1  -2   4  171.25    5.03
  -1  -2   4  163.36    5.02
  -1  -2   4  164.36    4.84
   0   2  -4  576.76   14.23
   0   2  -4  564.62   14.49
   0   2  -4  578.65   14.44
   0  -2   4  583.94   14.49
   0  -2   4  583.92   14.44
   0  -2   4  583.22   14.16
   0  -2   4  561.20   14.16
  -1   2  -4   98.06    3.29
  -1   2  -4   96.24    3.23
  -1   2  -4   98.95    3.20
  -1   2  -4   97.32    3.31
   1  -2   4   96.21    3.11
   1  -2   4  101.00    3.19
   1  -2   4   96.90    3.23
   1  -2   4   98.50    3.32
  -2   2  -4  217.20    5.71
  -2   2  -4  202.42    5.88
  -2   2  -4  210.99    5.74
  -2   2  -4  214.84    5.92
   2  -2   4  210.34    5.50
   2  -2   4  215.81    5.47
  -3   2  -4   98.29    3.21
  -3   2  -4  100.61    3.04
  -3   2  -4  101.06    3.24
  -3   2  -4   98.62    2.99
   3  -2   4   99.24    3.10
  -4   2  -4   33.75    1.58
  -4   2  -4   31.48    1.33
  -4   2  -4   30.21    1.26
  -4   2  -4   32.90    1.55
   4  -2   4   32.42    1.27
  -5   2  -4    2.54    0.55
  -5   2  -4    3.28    0.61
  -6   2  -4   15.60    1.06
  -6   2  -4   19.54    1.13
  -7   2  -4    2.91    0.58
  -7   2  -4    1.89    0.56
  -8   2  -4   41.25    1.65
  -8   2  -4   38.68    1.65
  -9   2  -4   23.62    1.21
  -9   2  -4   22.71    1.22
 -10   2  -4   10.83    0.91
 -12  -1   4   11.77    1.76
 -11  -1   4    7.91    1.46
 -10  -1   4   -0.48    0.81
   9   1  -4   15.14    3.34
  -9  -1   4    9.08    1.39
   8   1  -4   14.17    2.83
  -8  -1   4   12.77    1.53
  -8  -1   4   14.18    1.52
   7   1  -4   15.75    2.76
   7   1  -4   15.79    2.69
  -7  -1   4   16.57    1.62
  -7  -1   4   19.18    1.64
  -7  -1   4   15.71    0.90
   6   1  -4   16.05    2.55
   6   1  -4   20.24    2.73
   6   1  -4   19.01    1.09
  -6  -1   4   17.63    2.53
  -6  -1   4   18.21    1.58
  -6  -1   4   16.57    0.93
  -6  -1   4   15.71    1.50
   5   1  -4   25.41    2.86
   5   1  -4   23.34    1.39
   5   1  -4   20.72    2.71
  -5  -1   4   24.22    1.57
  -5  -1   4   23.37    1.15
  -5  -1   4   26.77    2.79
  -5  -1   4   21.00    1.52
   4   1  -4  169.17    6.68
   4   1  -4  174.91    6.90
   4   1  -4  188.29    5.24
  -4  -1   4  175.16    4.93
  -4  -1   4  180.08    6.66
  -4  -1   4  173.21    5.25
  -4  -1   4  173.19    5.27
   3   1  -4  131.27    4.98
   3   1  -4  122.26    5.11
  -3  -1   4  131.35    4.05
  -3  -1   4  128.21    4.82
  -3  -1   4  119.07    4.81
  -3  -1   4  123.27    3.80
  -3  -1   4  125.87    3.97
   2   1  -4   31.39    2.25
   2   1  -4   31.40    1.36
   2   1  -4   33.15    1.68
   2   1  -4   36.27    2.07
  -2  -1   4   32.28    1.95
  -2  -1   4   30.85    1.65
  -2  -1   4   30.06    1.51
  -2  -1   4   29.87    1.60
   1   1  -4   16.96    1.21
   1   1  -4   18.14    1.29
   1   1  -4   15.43    1.30
   1   1  -4   15.73    1.11
  -1  -1   4   14.38    1.15
  -1  -1   4   18.67    1.33
  -1  -1   4   16.80    1.22
  -1  -1   4   21.26    1.26
  -1  -1   4   16.12    1.26
   0   1  -4  228.72    6.02
   0   1  -4  228.96    6.09
   0   1  -4  213.87    5.96
   0  -1   4  216.84    5.89
   0  -1   4  223.38    6.04
   0  -1   4  222.95    6.04
  -1   1  -4  374.97    9.36
  -1   1  -4  369.32    9.37
  -1   1  -4  366.00    9.23
  -1   1  -4  361.54    9.16
   1  -1   4  379.70    9.20
   1  -1   4  359.11    9.11
   1  -1   4  368.45    9.36
   1  -1   4  368.35    9.32
  -2   1  -4  341.93    8.38
  -2   1  -4  333.72    8.29
  -2   1  -4  333.33    8.52
  -2   1  -4  327.51    8.53
   2  -1   4  337.62    8.45
   2  -1   4  332.58    8.15
   2  -1   4  337.18    8.13
  -3   1  -4  101.98    3.07
  -3   1  -4   99.49    3.05
  -3   1  -4  102.29    2.86
  -3   1  -4   98.47    2.87
   3  -1   4   98.54    2.95
  -4   1  -4  317.77    8.10
  -4   1  -4  311.79    7.60
  -4   1  -4  321.33    8.12
  -4   1  -4  319.54    7.61
   4  -1   4  324.90    7.75
  -5   1  -4   64.58    2.19
  -5   1  -4   64.32    2.18
  -6   1  -4   24.28    1.25
  -6   1  -4   27.93    1.27
  -7   1  -4    5.21    0.69
  -7   1  -4    5.16    0.67
  -8   1  -4   36.63    1.57
  -8   1  -4   37.64    1.59
  -9   1  -4    2.50    0.59
  -9   1  -4    2.17    0.63
 -10   1  -4   48.08    1.96
 -10   1  -4   46.82    1.88
 -11   1  -4    8.64    0.87
 -12   0   4    6.29    1.30
 -11   0   4    4.28    1.12
 -10   0   4    2.26    0.88
  -9   0   4    4.19    0.99
   8   0  -4    7.47    2.43
   8   0  -4    9.54    2.56
  -8   0   4    7.54    1.08
  -8   0   4    7.48    1.09
   7   0  -4   -1.30    1.15
   7   0  -4   -0.58    1.28
  -7   0   4    0.55    0.59
  -7   0   4   -0.10    0.51
   6   0  -4   16.14    2.60
   6   0  -4   18.46    2.80
  -6   0   4   18.77    1.31
  -6   0   4   17.46    1.41
   5   0  -4   54.60    1.71
   5   0  -4   56.72    3.83
   5   0  -4   53.93    3.74
  -5   0   4   55.86    2.23
  -5   0   4   58.78    3.66
  -5   0   4   56.15    2.27
   4   0  -4   57.48    2.05
   4   0  -4   58.39    3.53
   4   0  -4   50.75    3.41
  -4   0   4   61.94    2.26
  -4   0   4   53.71    3.27
  -4   0   4   53.91    2.17
   3   0  -4   16.70    1.10
   3   0  -4   14.17    1.88
   3   0  -4   12.79    1.77
  -3   0   4   17.55    1.92
  -3   0   4   15.09    1.10
  -3   0   4   13.78    1.69
  -3   0   4   16.08    1.12
   2   0  -4  311.29    9.55
   2   0  -4  308.95    8.01
   2   0  -4  313.89    9.50
  -2   0   4  311.86    7.91
  -2   0   4  325.55    9.43
  -2   0   4  317.15    9.34
  -2   0   4  317.43    8.16
  -2   0   4  319.56    8.13
  -2   0   4  312.80    8.12
   1   0  -4  396.07    9.66
   1   0  -4  408.07   11.11
   1   0  -4  396.99    9.91
   1   0  -4  388.70    9.83
  -1   0   4  396.17    9.92
  -1   0   4  393.16    9.93
  -1   0   4  393.27    9.73
  -1   0   4  386.26   10.06
   0   0  -4  269.20    6.94
   0   0  -4  266.77    6.89
   0   0  -4  260.46    7.02
   0   0   4  262.43    6.80
   0   0   4  263.11    6.90
   0   0   4  266.54    6.92
   0   0   4  274.18    7.08
  -1   0  -4  138.94    3.87
  -1   0  -4  145.16    3.99
  -1   0  -4  140.05    3.93
   1   0   4  140.25    3.94
   1   0   4  125.99    3.84
   1   0   4  141.39    3.95
  -2   0  -4   52.85    1.88
  -2   0  -4   49.11    1.89
  -2   0  -4   46.22    1.81
   2   0   4   50.90    1.77
   2   0   4   48.25    1.74
   2   0   4   53.18    1.88
  -3   0  -4   72.40    2.22
  -3   0  -4   70.31    2.31
  -3   0  -4   70.16    2.36
  -3   0  -4   69.78    2.22
   3   0   4   70.21    2.28
  -4   0  -4   42.30    1.47
  -4   0  -4   43.18    1.48
  -4   0  -4   43.83    1.73
  -4   0  -4   42.50    1.67
   4   0   4   43.92    1.49
  -5   0  -4   46.62    1.74
  -5   0  -4   40.18    1.74
  -6   0  -4    3.36    0.62
  -6   0  -4    4.58    0.70
  -7   0  -4   30.30    1.48
  -7   0  -4   30.01    1.47
  -8   0  -4   19.92    1.25
  -8   0  -4   15.18    1.26
  -9   0  -4    3.07    0.72
  -9   0  -4    1.42    0.71
 -10   0  -4    4.82    0.93
 -10   0  -4    3.82    0.80
 -11   0  -4    1.08    0.70
 -12   0  -4    5.57    0.92
 -13   0  -4    1.96    0.74
 -12   1   4    1.17    0.85
 -11   1   4    8.13    1.23
 -10   1   4    4.79    0.97
  -9   1   4   16.41    1.46
  -9   1   4   14.95    1.36
   8  -1  -4   36.86    4.58
  -8   1   4   39.00    1.88
  -8   1   4   38.78    1.84
   7  -1  -4   63.45    4.88
   7  -1  -4   69.68    4.91
  -7   1   4   71.21    2.59
  -7   1   4   70.48    2.58
   6  -1  -4    3.79    1.70
   6  -1  -4    6.63    1.96
  -6   1   4    6.11    0.82
  -6   1   4    7.40    0.90
   5  -1  -4   71.24    4.37
   5  -1  -4   73.13    4.41
  -5   1   4   70.68    2.47
  -5   1   4   66.84    2.43
  -5   1   4   74.51    4.22
   4  -1  -4  146.39    6.02
   4  -1  -4  134.38    3.53
   4  -1  -4  134.82    5.89
  -4   1   4  133.45    3.97
  -4   1   4  135.12    5.60
  -4   1   4  140.64    4.02
   3  -1  -4   52.16    1.84
   3  -1  -4   52.44    3.15
   3  -1  -4   49.88    3.17
  -3   1   4   52.52    1.97
  -3   1   4   56.05    3.07
  -3   1   4   51.66    1.79
  -3   1   4   55.41    1.99
   2  -1  -4   51.17    1.85
   2  -1  -4   49.25    2.65
   2  -1  -4   50.50    2.78
  -2   1   4   50.38    1.92
  -2   1   4   62.92    2.82
  -2   1   4   45.54    1.79
  -2   1   4   53.07    2.69
  -2   1   4   48.08    1.88
   1  -1  -4   44.85    1.68
   1  -1  -4   45.60    2.31
   1  -1  -4   42.20    1.72
   1  -1  -4   44.10    2.33
  -1   1   4   43.18    1.76
  -1   1   4   43.68    1.75
  -1   1   4   44.94    1.75
   0  -1  -4  316.63    7.89
   0  -1  -4  316.01    8.02
   0  -1  -4  313.99    8.02
   0   1   4  315.63    8.04
   0   1   4  318.25    8.04
   0   1   4  301.62    7.87
  -1  -1  -4  291.78    7.56
  -1  -1  -4  297.88    7.55
   1   1   4  292.62    7.52
   1   1   4  290.27    7.66
   1   1   4  287.73    7.55
   1   1   4  290.60    7.42
  -2  -1  -4   66.29    2.32
  -2  -1  -4   67.57    2.35
  -2  -1  -4   67.94    2.29
  -2  -1  -4   65.77    2.36
   2   1   4   66.92    2.37
   2   1   4   65.37    2.27
   2   1   4   67.32    2.16
   2   1   4   65.57    2.28
  -3  -1  -4    5.93    0.75
  -3  -1  -4    4.36    0.75
  -3  -1  -4    4.81    0.62
  -3  -1  -4    4.96    0.72
   3   1   4    4.75    0.59
  -4  -1  -4   23.52    1.39
  -4  -1  -4   22.12    1.28
  -4  -1  -4   23.03    1.36
  -4  -1  -4   24.04    1.28
   4   1   4   25.81    1.20
  -5  -1  -4    7.49    0.90
  -5  -1  -4    7.78    0.95
  -5  -1  -4    7.90    0.79
  -5  -1  -4    6.31    0.89
   5   1   4    7.53    0.72
  -6  -1  -4   23.11    1.46
  -6  -1  -4   26.27    1.47
  -7  -1  -4    0.48    0.55
  -7  -1  -4    1.11    0.64
  -7  -1  -4    0.33    1.37
  -8  -1  -4   28.69    1.74
  -8  -1  -4   29.76    1.75
  -9  -1  -4    9.96    1.23
  -9  -1  -4    7.16    1.16
 -10  -1  -4    0.15    0.62
 -10  -1  -4    0.67    0.69
 -11  -1  -4    9.04    1.27
 -12  -1  -4   13.71    1.47
 -13  -1  -4    8.98    1.28
 -11   2   4    1.21    0.70
 -10   2   4    0.53    0.68
  -9   2   4    2.51    0.69
  -9   2   4    2.55    0.73
   8  -2  -4    9.39    2.63
  -8   2   4    8.37    0.99
  -8   2   4    8.06    0.92
   7  -2  -4    2.80    1.80
  -7   2   4    4.23    0.69
  -7   2   4    4.56    0.74
   6  -2  -4    8.71    2.13
   6  -2  -4    6.37    1.95
  -6   2   4   11.20    0.97
  -6   2   4    9.63    0.96
   5  -2  -4   71.38    4.47
   5  -2  -4   70.63    4.39
  -5   2   4   67.57    2.39
  -5   2   4   73.71    4.27
  -5   2   4   64.56    2.36
   4  -2  -4   51.34    3.57
   4  -2  -4   53.60    3.59
  -4   2   4   52.55    2.01
  -4   2   4   52.86    3.40
  -4   2   4   52.62    1.71
  -4   2   4   53.52    2.04
   3  -2  -4    3.17    0.52
   3  -2  -4    2.15    1.19
   3  -2  -4    2.23    1.16
  -3   2   4    2.75    0.60
  -3   2   4    3.33    0.55
  -3   2   4    3.00    0.67
  -3   2   4    3.72    1.15
   2  -2  -4   81.24    3.74
   2  -2  -4   82.57    3.62
  -2   2   4   78.60    3.42
  -2   2   4   79.20    2.56
  -2   2   4   83.83    2.74
  -2   2   4   83.33    2.76
  -2   2   4   76.12    3.48
   1  -2  -4  333.03    8.42
   1  -2  -4  317.41    8.04
   1  -2  -4  313.93    9.24
   1  -2  -4  337.20    9.71
  -1   2   4  316.24    8.17
  -1   2   4  322.57    8.39
  -1   2   4  330.93    9.17
  -1   2   4  325.15    8.44
   0  -2  -4  193.86    5.45
   0  -2  -4  198.67    5.53
   0  -2  -4  198.09    5.35
   0   2   4  197.58    5.52
   0   2   4  193.45    5.49
   0   2   4  197.22    5.39
  -1  -2  -4   46.23    2.05
  -1  -2  -4   52.70    2.18
   1   2   4   53.61    2.13
   1   2   4   50.24    2.16
   1   2   4   51.49    2.12
   1   2   4   48.64    2.15
  -2  -2  -4   48.91    2.14
  -2  -2  -4   48.27    2.09
  -2  -2  -4   51.62    2.16
   2   2   4   51.67    2.17
   2   2   4   46.05    2.08
   2   2   4   50.91    2.10
   2   2   4   48.92    2.01
  -3  -2  -4  155.41    4.78
  -3  -2  -4  154.36    4.73
  -3  -2  -4  161.25    4.63
   3   2   4  160.58    4.51
   3   2   4  155.00    4.34
   3   2   4  158.12    4.64
  -4  -2  -4  148.50    4.35
  -4  -2  -4  152.53    4.43
  -4  -2  -4  141.27    4.58
  -4  -2  -4  153.46    4.65
   4   2   4  145.72    4.04
  -5  -2  -4    2.75    0.71
  -5  -2  -4    3.42    0.80
  -5  -2  -4    3.64    0.82
  -5  -2  -4    2.57    0.57
   5   2   4    3.46    0.69
  -6  -2  -4   52.99    2.44
  -6  -2  -4   52.28    2.46
  -6  -2  -4   53.77    1.90
  -6  -2  -4   53.93    3.81
   6   2   4   56.12    2.04
  -7  -2  -4   25.39    3.07
  -8  -2  -4    4.16    0.50
  -8  -2  -4    3.29    0.94
  -8  -2  -4    3.98    0.96
  -9  -2  -4    1.55    0.90
  -9  -2  -4    1.40    0.85
 -10  -2  -4   10.75    1.44
 -11  -2  -4    6.41    1.28
 -12  -2  -4   18.11    1.88
 -12  -2  -4   14.17    1.72
 -13  -2  -4    0.46    0.89
 -10   3   4    1.44    0.64
  -9   3   4    2.99    0.72
   8  -3  -4   33.14    4.38
  -8   3   4   32.66    1.65
  -8   3   4   34.59    1.72
   7  -3  -4   13.94    3.01
  -7   3   4   18.41    1.24
  -7   3   4   20.58    1.32
   6  -3  -4   61.33    4.59
  -6   3   4   61.29    2.37
  -6   3   4   62.43    2.36
   5  -3  -4   52.30    4.09
  -5   3   4   66.09    2.45
  -5   3   4   65.95    2.43
  -5   3   4   63.83    4.07
   4  -3  -4   69.50    4.09
   4  -3  -4   74.39    4.26
  -4   3   4   70.72    2.59
  -4   3   4   71.31    3.94
  -4   3   4   66.94    2.59
   3  -3  -4  308.02    7.87
   3  -3  -4  307.46   10.07
   3  -3  -4  341.77   10.60
  -3   3   4  313.25    8.35
  -3   3   4  300.13    7.86
  -3   3   4  308.24    9.87
  -3   3   4  309.11    8.24
   2  -3  -4  104.30    4.33
   2  -3  -4  110.77    4.69
   2  -3  -4  109.87    2.75
  -2   3   4  105.62    3.62
  -2   3   4  105.24    4.15
  -2   3   4  105.97    3.39
  -2   3   4  113.09    3.59
   1  -3  -4   97.78    3.61
   1  -3  -4   97.71    3.07
   1  -3  -4  100.45    4.04
  -1   3   4   99.86    3.46
  -1   3   4   99.46    3.37
  -1   3   4   95.51    3.24
  -1   3   4   97.96    3.48
   0  -3  -4  113.01    3.50
   0  -3  -4  113.24    3.68
   0  -3  -4  114.40    3.58
   0   3   4  113.77    3.78
   0   3   4  113.36    3.67
   0   3   4  107.70    3.76
  -1  -3  -4  160.62    4.95
  -1  -3  -4  173.80    5.12
  -1  -3  -4  153.78    4.75
   1   3   4  162.26    4.90
   1   3   4  157.03    4.99
   1   3   4  159.56    4.98
  -2  -3  -4   90.47    3.47
  -2  -3  -4  100.02    3.63
   2   3   4  100.41    3.55
   2   3   4  105.11    3.51
  -3  -3  -4   52.16    2.37
  -3  -3  -4   51.55    2.48
  -3  -3  -4   51.86    2.45
   3   3   4   49.91    2.37
   3   3   4   53.00    2.35
   3   3   4   55.34    2.23
  -4  -3  -4  106.53    4.57
  -4  -3  -4  112.45    4.08
  -4  -3  -4  117.14    3.95
  -4  -3  -4  109.62    4.05
   4   3   4  110.68    3.88
   4   3   4  115.84    3.38
   4   3   4  118.22    3.72
  -5  -3  -4   38.67    2.09
  -5  -3  -4   37.12    2.17
  -5  -3  -4   37.26    2.21
  -5  -3  -4   39.21    2.87
   5   3   4   36.57    1.65
  -6  -3  -4   80.16    4.46
  -6  -3  -4   82.78    3.42
  -6  -3  -4   79.28    3.20
  -6  -3  -4   80.93    3.42
  -7  -3  -4   12.85    1.56
  -7  -3  -4   12.54    1.57
  -7  -3  -4   14.86    2.47
   7   3   4   13.73    1.28
  -8  -3  -4   16.08    1.82
  -8  -3  -4   11.58    1.59
  -9  -3  -4    6.98    1.36
 -10  -3  -4    4.27    1.16
 -11  -3  -4    1.20    0.97
 -12  -3  -4    0.15    1.06
 -13  -3  -4    9.11    1.65
 -13  -3  -4    6.95    1.46
 -10   4   4    6.28    0.85
  -9   4   4    3.10    0.79
   8  -4  -4    3.68    2.26
  -8   4   4    7.00    1.05
  -8   4   4    6.65    0.95
   7  -4  -4    8.10    2.54
  -7   4   4    9.80    1.17
  -7   4   4   10.19    1.15
  -7   4   4   10.71    1.23
   6  -4  -4    8.53    2.27
  -6   4   4    9.29    1.11
  -6   4   4    8.37    1.09
   5  -4  -4   26.86    3.25
  -5   4   4   26.50    1.64
  -5   4   4   26.44    1.65
  -5   4   4   25.96    3.09
   4  -4  -4   23.72    2.90
   4  -4  -4   14.45    0.82
  -4   4   4   13.94    1.37
  -4   4   4   14.23    2.17
  -4   4   4   13.29    1.35
  -4   4   4   13.08    1.32
   3  -4  -4    3.23    1.31
   3  -4  -4    2.36    0.60
  -3   4   4    3.21    0.86
  -3   4   4    3.94    0.89
  -3   4   4    2.18    0.70
  -3   4   4    3.04    0.87
  -3   4   4    0.78    1.08
   2  -4  -4    7.89    0.68
   2  -4  -4    6.99    1.53
  -2   4   4    6.29    1.10
  -2   4   4    7.08    1.31
  -2   4   4    7.99    1.12
  -2   4   4    8.35    1.06
   1  -4  -4    1.43    0.65
   1  -4  -4    3.01    0.77
  -1   4   4    2.65    0.89
  -1   4   4    2.08    0.78
  -1   4   4    3.37    0.83
   0  -4  -4   50.20    2.28
   0  -4  -4   51.28    2.39
   0   4   4   48.48    2.43
   0   4   4   46.69    2.49
   0   4   4   55.83    2.48
  -1  -4  -4   79.21    3.06
  -1  -4  -4   70.30    3.05
  -1  -4  -4   72.56    3.06
   1   4   4   77.13    3.10
   1   4   4   79.96    3.26
   1   4   4   78.27    3.27
  -2  -4  -4  169.42    5.57
  -2  -4  -4  170.94    4.83
   2   4   4  173.94    5.42
   2   4   4  179.99    5.70
  -3  -4  -4  166.44    4.93
  -3  -4  -4  146.02    5.14
  -3  -4  -4  145.88    4.87
  -3  -4  -4  142.02    5.10
   3   4   4  144.97    4.89
   3   4   4  148.05    5.05
  -4  -4  -4  425.50   11.60
  -4  -4  -4  412.29   11.15
  -4  -4  -4  411.32   12.06
  -4  -4  -4  401.95   11.53
   4   4   4  410.64   11.00
   4   4   4  427.73   11.46
   4   4   4  427.21   11.16
  -5  -4  -4  104.18    4.01
  -5  -4  -4  105.27    4.22
  -5  -4  -4  105.26    4.22
  -5  -4  -4  108.64    4.68
   5   4   4  109.65    4.03
   5   4   4  101.06    3.66
   5   4   4  105.21    3.18
  -6  -4  -4    4.09    1.09
  -6  -4  -4    6.78    1.27
  -6  -4  -4    5.45    1.50
  -6  -4  -4    3.34    0.97
   6   4   4    4.31    0.80
  -7  -4  -4   45.36    2.76
  -7  -4  -4   46.29    3.58
  -7  -4  -4   41.68    2.65
  -8  -4  -4   25.05    2.42
  -8  -4  -4   21.50    2.22
   8   4   4   22.72    1.69
  -9  -4  -4   10.43    1.70
 -10  -4  -4   53.71    3.25
 -11  -4  -4   18.11    2.28
 -12  -4  -4    2.08    1.16
 -13  -4  -4    1.36    1.26
 -10   5   4   -0.06    0.66
  -9   5   4    4.89    0.91
   8  -5  -4   -1.15    1.83
  -8   5   4    3.69    0.93
   7  -5  -4   18.99    3.34
  -7   5   4   14.98    1.53
   6  -5  -4   28.03    3.85
  -6   5   4   25.82    1.81
  -6   5   4   30.23    1.92
   5  -5  -4    6.72    1.95
  -5   5   4    5.92    1.11
  -5   5   4    8.23    1.20
  -5   5   4    6.52    1.97
   4  -5  -4   21.34    1.20
   4  -5  -4   19.33    2.69
  -4   5   4   24.22    2.78
  -4   5   4   25.37    1.82
  -4   5   4   20.67    1.87
   3  -5  -4   10.41    1.11
   3  -5  -4    8.37    1.79
  -3   5   4    8.11    1.25
  -3   5   4    9.53    1.66
  -3   5   4   10.63    1.42
  -3   5   4    9.38    1.21
   2  -5  -4  212.07    5.54
   2  -5  -4  223.63    7.82
  -2   5   4  200.47    6.65
  -2   5   4  213.17    6.99
  -2   5   4  209.84    6.29
  -2   5   4  207.62    6.61
   1  -5  -4   83.44    3.94
   1  -5  -4   72.64    3.13
   1  -5  -4   79.36    2.98
  -1   5   4   79.55    3.29
  -1   5   4   79.72    3.53
  -1   5   4   88.36    3.17
  -1   5   4   76.00    3.39
   0  -5  -4   10.23    1.25
   0  -5  -4   10.12    1.32
   0  -5  -4    8.38    1.28
   0  -5  -4    9.32    1.42
   0   5   4    9.47    1.35
   0   5   4    9.24    1.39
   0   5   4   10.08    1.46
  -1  -5  -4   61.70    2.76
  -1  -5  -4   55.00    2.83
   1   5   4   58.64    2.87
   1   5   4   57.26    2.96
  -2  -5  -4    3.64    1.06
   2   5   4    3.57    1.11
   2   5   4    3.13    1.01
  -3  -5  -4  294.55    8.16
  -3  -5  -4  285.07    8.84
  -3  -5  -4  291.31    8.53
   3   5   4  297.36    8.57
   3   5   4  296.41    8.89
  -4  -5  -4   57.87    2.95
  -4  -5  -4   62.10    3.15
  -4  -5  -4   56.77    2.68
   4   5   4   50.06    2.71
   4   5   4   55.32    2.91
  -5  -5  -4   38.83    2.44
  -5  -5  -4   42.93    2.69
  -5  -5  -4   36.70    2.54
   5   5   4   36.82    2.19
   5   5   4   37.88    2.41
   5   5   4   38.06    2.01
  -6  -5  -4    3.23    1.33
  -6  -5  -4    5.35    1.37
  -6  -5  -4    4.38    1.14
  -6  -5  -4    4.81    1.22
   6   5   4    4.08    0.95
   6   5   4    4.96    1.16
  -7  -5  -4   10.04    1.65
  -7  -5  -4   10.53    1.73
  -7  -5  -4    9.20    1.96
   7   5   4    7.97    1.05
  -8  -5  -4    5.85    1.41
  -9  -5  -4   19.72    2.40
 -10  -5  -4   18.89    2.40
 -11  -5  -4   20.40    2.59
 -12  -5  -4    6.25    1.61
 -13  -5  -4    0.44    1.13
 -10   6   4    1.20    0.83
  -9   6   4    7.06    1.20
   8  -6  -4   11.82    3.06
  -8   6   4   10.78    1.41
   7  -6  -4   23.51    3.84
  -7   6   4   23.15    2.05
   6  -6  -4   -1.39    1.42
  -6   6   4    1.39    0.88
   5  -6  -4   24.25    3.37
  -5   6   4   30.08    2.21
  -5   6   4   31.60    3.46
  -5   6   4   25.97    2.26
   4  -6  -4   18.42    1.29
   4  -6  -4   18.85    2.75
  -4   6   4   19.93    1.99
  -4   6   4   22.35    2.71
  -4   6   4   20.21    2.06
   3  -6  -4  102.87    3.73
   3  -6  -4  101.03    5.27
  -3   6   4  104.10    4.39
  -3   6   4  109.99    4.85
  -3   6   4  115.00    4.44
   2  -6  -4   63.92    3.79
   2  -6  -4   63.35    2.39
  -2   6   4   68.17    3.27
  -2   6   4   68.54    3.35
  -2   6   4   63.99    3.27
  -2   6   4   70.22    3.24
   1  -6  -4    9.12    1.33
   1  -6  -4    8.42    1.59
   1  -6  -4    5.33    0.99
  -1   6   4    8.52    1.35
  -1   6   4    8.58    1.14
  -1   6   4    7.36    1.38
  -1   6   4    8.36    1.41
   0  -6  -4   14.80    1.73
   0  -6  -4   19.98    1.80
   0  -6  -4   17.22    1.91
   0  -6  -4   18.30    1.91
   0   6   4   18.31    2.04
   0   6   4   17.66    1.88
  -1  -6  -4   12.94    1.57
  -1  -6  -4   13.07    1.69
   1   6   4   11.42    1.65
   1   6   4    9.03    1.43
  -2  -6  -4    0.26    0.73
  -2  -6  -4    1.06    0.86
   2   6   4    0.57    0.91
   2   6   4    0.82    0.94
  -3  -6  -4   27.85    2.53
   3   6   4   17.52    2.08
   3   6   4   32.61    2.26
  -4  -6  -4    2.11    1.01
  -4  -6  -4    5.14    1.26
  -4  -6  -4    3.17    0.87
   4   6   4    5.35    1.24
   4   6   4    3.60    1.09
  -5  -6  -4   44.25    2.84
  -5  -6  -4   46.68    2.98
  -5  -6  -4   43.00    2.61
   5   6   4   42.11    2.79
   5   6   4   46.45    2.66
  -6  -6  -4  103.64    4.76
  -6  -6  -4  109.39    4.74
  -6  -6  -4  101.20    4.49
   6   6   4  103.58    4.53
   6   6   4  101.65    3.69
   6   6   4  101.56    4.17
  -7  -6  -4   10.43    1.84
  -7  -6  -4   13.61    2.24
  -7  -6  -4   13.93    2.08
   7   6   4   13.06    1.87
   7   6   4   10.97    1.43
  -8  -6  -4   27.20    2.80
   8   6   4   22.65    1.60
  -9  -6  -4   18.16    2.49
 -10  -6  -4    5.12    1.60
 -11  -6  -4    5.31    1.67
 -12  -6  -4    4.44    1.63
 -13  -6  -4    0.69    1.34
 -10   7   4    2.94    1.03
  -9   7   4    3.08    1.09
   8  -7  -4    6.85    2.73
  -8   7   4    7.21    1.35
   7  -7  -4    6.51    2.37
  -7   7   4    2.33    1.06
   6  -7  -4   15.41    3.10
  -6   7   4   20.12    2.11
   5  -7  -4    5.98    2.12
  -5   7   4    5.49    1.32
   4  -7  -4    2.01    1.59
  -4   7   4    1.00    1.52
  -4   7   4    1.44    1.07
   3  -7  -4    6.77    1.81
   3  -7  -4    8.07    1.24
  -3   7   4    9.34    1.79
  -3   7   4    9.21    1.64
  -3   7   4    6.30    1.44
   2  -7  -4   10.86    1.12
   2  -7  -4   11.22    2.05
  -2   7   4    7.58    1.53
  -2   7   4    9.27    1.54
  -2   7   4    9.00    1.55
  -2   7   4   11.33    1.74
   1  -7  -4    7.17    1.17
   1  -7  -4    6.51    1.57
   1  -7  -4    7.08    1.31
  -1   7   4    6.93    1.39
  -1   7   4    6.88    1.09
  -1   7   4    8.71    1.56
  -1   7   4    9.85    1.65
   0  -7  -4   21.97    2.22
   0  -7  -4   19.23    2.08
   0  -7  -4   20.02    1.97
   0  -7  -4   20.91    2.16
   0   7   4   20.78    2.19
   0   7   4   17.34    2.16
  -1  -7  -4   42.66    2.64
  -1  -7  -4   45.14    2.67
  -1  -7  -4   43.65    2.81
   1   7   4   44.23    2.97
   1   7   4   48.95    3.00
  -2  -7  -4   68.43    3.46
  -2  -7  -4   68.59    3.59
   2   7   4   69.70    3.75
   2   7   4   70.76    3.62
  -3  -7  -4    1.47    1.05
   3   7   4    2.64    1.15
   3   7   4    1.51    1.04
  -4  -7  -4   16.89    2.23
   4   7   4   21.64    2.30
   4   7   4   18.01    2.22
  -5  -7  -4   59.11    3.41
  -5  -7  -4   50.43    2.68
  -5  -7  -4   54.53    3.45
   5   7   4   54.99    3.16
   5   7   4   49.77    3.26
  -6  -7  -4   23.38    2.58
  -6  -7  -4   19.51    2.49
  -6  -7  -4   24.23    2.36
   6   7   4   20.50    2.19
   6   7   4   19.00    2.32
  -7  -7  -4    2.43    1.33
  -7  -7  -4    3.54    1.30
  -7  -7  -4    0.80    1.28
   7   7   4    4.41    0.84
   7   7   4    2.39    1.21
   7   7   4    1.69    1.01
  -8  -7  -4    0.44    1.50
  -8  -7  -4    1.23    1.25
   8   7   4   -0.13    0.81
  -9  -7  -4   24.38    2.94
   9   7   4   20.55    1.44
 -10  -7  -4    0.73    1.14
 -11  -7  -4    0.11    1.21
 -12  -7  -4    7.08    2.00
  -9   8   4   -0.72    0.87
  -8   8   4    3.52    1.23
   7  -8  -4    1.34    2.01
  -7   8   4    1.28    1.06
   6  -8  -4    0.05    1.89
  -6   8   4    2.17    1.25
   5  -8  -4    1.79    1.82
  -5   8   4    0.05    1.01
   4  -8  -4    3.06    1.72
  -4   8   4    0.69    1.08
  -4   8   4   -0.66    1.39
   3  -8  -4   24.20    3.11
  -3   8   4   21.95    2.53
  -3   8   4   24.96    2.68
   2  -8  -4   43.22    2.13
   2  -8  -4   40.82    3.65
   2  -8  -4   42.71    2.10
   2  -8  -4   38.44    2.55
  -2   8   4   45.08    3.09
  -2   8   4   42.74    3.12
  -2   8   4   44.64    2.78
   1  -8  -4   62.65    3.02
   1  -8  -4   60.79    3.37
   1  -8  -4   59.49    3.70
  -1   8   4   61.77    3.69
  -1   8   4   60.99    3.63
  -1   8   4   58.76    2.66
   0  -8  -4    3.87    1.22
   0  -8  -4    3.73    1.29
   0  -8  -4    3.60    1.22
   0  -8  -4    4.81    1.35
   0   8   4    2.82    1.33
   0   8   4    4.79    1.30
  -1  -8  -4   24.66    2.40
  -1  -8  -4   27.22    2.55
  -1  -8  -4   27.33    2.66
   1   8   4   23.36    2.71
   1   8   4   27.73    2.74
  -2  -8  -4    7.46    1.52
  -2  -8  -4    6.75    1.50
   2   8   4    5.43    1.44
   2   8   4    5.54    1.48
  -3  -8  -4   13.90    2.04
  -3  -8  -4   11.59    2.04
   3   8   4   13.37    2.05
   3   8   4   15.98    2.33
  -4  -8  -4    4.46    1.53
   4   8   4    2.99    1.32
   4   8   4    7.65    1.80
  -5  -8  -4   50.01    3.29
  -5  -8  -4   45.62    3.93
   5   8   4   44.51    3.12
   5   8   4   51.03    3.50
  -6  -8  -4    7.79    1.92
  -6  -8  -4   10.40    1.87
   6   8   4    8.91    1.78
   6   8   4    7.49    1.65
  -7  -8  -4   44.44    3.23
  -7  -8  -4   48.20    3.55
   7   8   4   45.84    3.35
   7   8   4   50.50    2.75
   7   8   4   45.25    3.06
  -8  -8  -4   27.93    3.31
   8   8   4   27.01    2.53
  -9  -8  -4    6.79    1.87
   9   8   4    4.00    1.16
 -10  -8  -4    6.28    1.90
 -11  -8  -4   -0.37    1.25
 -12  -8  -4    1.46    1.50
  -8   9   4   23.40    2.55
   7  -9  -4    6.81    2.83
  -7   9   4    1.54    1.21
   6  -9  -4   -0.84    1.86
  -6   9   4   -0.56    1.00
   5  -9  -4    5.62    2.37
  -5   9   4    5.82    1.61
   4  -9  -4    4.56    2.05
  -4   9   4    0.43    1.14
   3  -9  -4   59.56    4.40
  -3   9   4   67.98    4.16
   2  -9  -4   36.13    3.57
   2  -9  -4   36.24    2.06
   2  -9  -4   34.87    1.99
  -2   9   4   26.45    3.01
   1  -9  -4  105.54    4.81
   1  -9  -4  100.97    4.19
   1  -9  -4  108.78    5.26
  -1   9   4  109.60    3.82
  -1   9   4  103.47    5.25
   0  -9  -4   83.46    4.02
   0  -9  -4   86.73    4.41
   0  -9  -4   91.25    4.52
   0  -9  -4   90.79    4.47
   0   9   4   87.27    4.61
   0   9   4   92.01    4.84
  -1  -9  -4    0.76    1.06
  -1  -9  -4    1.04    1.13
  -1  -9  -4   -1.20    0.94
   1   9   4   -0.56    1.10
   1   9   4   -0.93    1.08
  -2  -9  -4    8.54    1.79
  -2  -9  -4    8.42    1.74
  -2  -9  -4   11.39    1.63
   2   9   4    4.01    1.49
   2   9   4   10.98    2.09
  -3  -9  -4    4.08    1.49
  -3  -9  -4    2.45    1.36
   3   9   4    3.91    1.57
   3   9   4    4.54    1.57
  -4  -9  -4    5.30    1.59
  -4  -9  -4    1.18    1.37
   4   9   4    7.91    1.88
   4   9   4    5.18    1.65
  -5  -9  -4   19.88    2.76
   5   9   4   16.84    2.57
   5   9   4   21.42    2.62
  -6  -9  -4    4.48    1.64
   6   9   4    6.87    1.75
   6   9   4    6.60    1.87
  -7  -9  -4   12.87    2.42
   7   9   4   17.84    2.31
   7   9   4   14.55    2.40
  -8  -9  -4   -0.45    1.24
   8   9   4    2.46    1.30
   8   9   4    0.87    0.75
  -9  -9  -4   17.33    2.85
   9   9   4   18.06    2.15
 -10  -9  -4    4.16    1.78
  10   9   4    0.57    0.89
 -11  -9  -4    2.48    1.68
  -7  10   4    7.31    1.75
   6 -10  -4   12.26    3.12
  -6  10   4    8.52    1.90
   5 -10  -4    8.36    2.69
  -5  10   4    4.80    1.72
   4 -10  -4   -0.76    1.61
  -4  10   4    1.04    1.10
   3 -10  -4    1.71    1.70
  -3  10   4    1.32    1.27
   2 -10  -4    7.42    2.09
   2 -10  -4    8.12    1.23
   2 -10  -4    6.96    1.19
  -2  10   4    7.84    1.93
   1 -10  -4   22.64    2.77
   1 -10  -4   16.22    1.97
  -1  10   4   21.29    2.95
   0 -10  -4    2.46    1.32
   0 -10  -4    1.78    1.36
   0 -10  -4   -0.35    1.02
   0 -10  -4    1.83    1.38
   0  10   4    3.24    1.51
  -1 -10  -4    1.04    1.10
  -1 -10  -4    3.50    1.48
  -1 -10  -4    1.80    1.21
   1  10   4    0.23    1.28
  -2 -10  -4   11.92    1.78
  -2 -10  -4    6.19    1.67
  -2 -10  -4   10.19    1.94
   2  10   4   11.82    2.32
  -3 -10  -4   18.54    2.62
  -3 -10  -4   14.66    2.32
   3  10   4   18.40    2.85
  -4 -10  -4    6.32    1.88
   4  10   4    2.40    1.51
  -5 -10  -4   14.31    2.57
   5  10   4   13.19    2.32
   5  10   4   11.26    2.34
  -6 -10  -4    4.51    1.86
   6  10   4    0.56    1.37
   6  10   4    0.91    1.31
  -7 -10  -4   11.69    2.57
   7  10   4   19.57    2.65
  -8 -10  -4    8.10    2.30
   8  10   4    5.61    1.31
   8  10   4    8.10    1.98
  -9 -10  -4    1.47    1.68
   9  10   4   -0.35    1.16
 -10 -10  -4   -0.23    1.42
  10  10   4    1.25    1.16
  -6  11   4    5.67    1.81
  -5  11   4    0.12    1.33
  -4  11   4    2.71    1.51
  -3  11   4    1.57    1.37
   2 -11  -4   26.65    1.83
   2 -11  -4   25.36    1.76
  -2  11   4   26.05    3.30
   1 -11  -4    2.61    1.25
   1 -11  -4    0.82    1.11
  -1  11   4   -0.10    1.33
   0 -11  -4    0.98    1.26
   0  11   4    6.29    1.97
  -1 -11  -4   28.48    2.98
  -1 -11  -4   24.70    3.13
   1  11   4   27.17    3.54
  -2 -11  -4    1.46    1.37
  -2 -11  -4    2.21    1.54
   2  11   4    0.70    1.55
  -3 -11  -4   10.90    2.19
   3  11   4   16.42    2.92
  -4 -11  -4   12.30    2.49
   4  11   4   13.30    2.57
  -5 -11  -4   -0.52    1.35
   5  11   4    2.11    1.54
  -6 -11  -4    0.16    1.44
   6  11   4    1.42    1.60
  -7 -11  -4    5.27    2.00
   7  11   4    0.21    1.46
  -8 -11  -4    4.66    2.09
   8  11   4    4.83    1.85
  -9 -11  -4    1.96    1.87
   9  11   4    3.60    1.64
  10  11   4   -0.66    1.32
  -4  12   4    2.75    1.74
  -3  12   4    1.59    1.55
   2 -12  -4    5.65    1.02
   2 -12  -4    5.52    1.01
  -2  12   4    5.85    2.04
   1 -12  -4    1.93    1.14
   1 -12  -4   -1.43    1.02
  -1  12   4    4.44    1.95
   0 -12  -4    1.57    1.40
   0  12   4   -0.39    1.32
  -1 -12  -4    1.38    1.46
   1  12   4    4.04    1.95
   2  12   4    6.13    2.24
  -3 -12  -4   23.48    3.35
   3  12   4   20.28    3.29
  -4 -12  -4   -1.75    1.20
   4  12   4    4.85    2.05
  -5 -12  -4    3.63    1.84
   5  12   4    0.51    1.71
  -6 -12  -4    3.76    1.88
   6  12   4    7.01    2.28
  -7 -12  -4    7.35    2.25
  -8 -12  -4    0.71    1.82
  -2  13   4    1.65    1.49
   1 -13  -4   10.93    1.84
   1 -13  -4   12.79    1.77
  -1  13   4    9.89    2.55
   0 -13  -4    4.44    1.59
   0 -13  -4    1.19    1.54
   0  13   4    1.15    1.66
   1  13   4    2.31    1.77
   2  13   4   12.61    2.78
   3  13   4    1.92    1.71
   4  13   4   11.95    2.85
  -5 -13  -4    0.60    1.71
   5  13   4   11.21    2.94
  -6 -13  -4    5.10    2.20
  -6 -12   5   -1.75    1.64
  -5 -12   5    2.51    1.89
   4  12  -5   -0.01    1.86
  -4 -12   5    5.56    2.21
   3  12  -5   10.35    2.61
  -3 -12   5    4.03    2.06
   2  12  -5    1.04    1.66
   1  12  -5    1.49    1.72
  -1 -12   5    2.47    1.83
   0  12  -5    2.98    2.00
   0 -12   5    2.70    1.66
  -1  12  -5   11.82    2.79
   1 -12   5   14.08    2.25
   1 -12   5   19.99    2.54
  -2  12  -5    4.32    1.92
   2 -12   5    3.51    1.39
   2 -12   5    2.45    1.22
  -3  12  -5    2.01    1.75
  -7 -11   5   22.97    3.67
  -6 -11   5   -3.23    1.35
   5  11  -5   -1.55    1.36
  -5 -11   5    1.25    1.65
   4  11  -5   19.93    3.36
  -4 -11   5    9.50    2.42
   3  11  -5    8.29    2.41
  -3 -11   5    9.73    2.38
   2  11  -5    4.39    2.02
  -2 -11   5    8.56    2.22
   1  11  -5    4.05    2.01
  -1 -11   5    5.04    1.88
   0  11  -5    0.97    1.50
   0 -11   5   -0.85    1.30
   0 -11   5    0.63    1.37
  -1  11  -5   11.03    2.50
   1 -11   5    9.47    1.84
   1 -11   5    9.12    1.92
  -2  11  -5   10.68    2.48
   2 -11   5    9.59    1.61
   2 -11   5   11.86    1.80
  -3  11  -5   10.74    2.42
   3 -11   5   12.33    1.10
  -4  11  -5    6.23    2.08
  -5  11  -5    7.07    2.18
  -9 -10   5    1.70    1.90
  -8 -10   5    6.94    2.43
   7  10  -5   -1.33    1.28
  -7 -10   5   -0.77    1.57
   6  10  -5    8.89    2.25
   6  10  -5   18.41    3.23
  -6 -10   5    9.58    2.54
   5  10  -5   11.12    2.49
   5  10  -5   10.31    2.37
  -5 -10   5   14.37    2.80
   4  10  -5    3.35    1.81
   4  10  -5    2.70    1.66
  -4 -10   5    1.24    1.36
   3  10  -5   23.24    3.38
   3  10  -5   18.74    2.69
  -3 -10   5   19.23    2.97
   2  10  -5    7.88    2.30
  -2 -10   5    4.68    1.81
  -2 -10   5    7.07    1.93
   1  10  -5    9.08    2.27
  -1 -10   5    5.92    1.81
  -1 -10   5    8.52    1.89
  -1 -10   5   12.21    2.27
   0  10  -5    0.32    1.39
   0 -10   5    2.76    1.51
   0 -10   5    0.99    1.41
   0 -10   5    3.14    1.51
  -1  10  -5    7.57    2.14
   1 -10   5    9.07    1.82
   1 -10   5    7.71    1.79
  -2  10  -5   11.19    2.27
   2 -10   5   15.97    1.91
   2 -10   5    9.72    1.67
  -3  10  -5   13.13    2.53
   3 -10   5   10.81    1.21
   3 -10   5   12.23    1.26
  -4  10  -5    0.30    1.30
  -5  10  -5    4.86    1.85
  -6  10  -5    7.62    1.99
  -7  10  -5    4.46    1.79
  10   9  -5    5.47    3.44
 -10  -9   5    8.92    2.38
   9   9  -5   29.46    4.82
  -9  -9   5   30.74    3.91
   8   9  -5   16.22    3.61
  -8  -9   5   21.49    3.43
   7   9  -5    1.01    2.06
   7   9  -5    1.95    1.38
  -7  -9   5    1.19    1.43
   6   9  -5    4.72    1.65
   6   9  -5    4.40    1.95
   6   9  -5    1.30    1.07
   6   9  -5    0.89    1.38
  -6  -9   5    0.17    1.31
   5   9  -5   17.78    2.88
   5   9  -5   18.41    2.67
   5   9  -5   18.83    2.88
  -5  -9   5   21.81    3.12
   4   9  -5   29.85    3.22
   4   9  -5   29.10    3.30
   4   9  -5   30.04    3.50
  -4  -9   5   25.72    3.43
   3   9  -5   10.71    2.15
   3   9  -5    9.78    2.17
   3   9  -5   11.30    2.15
  -3  -9   5    8.53    2.06
   2   9  -5    8.06    2.08
  -2  -9   5   12.69    2.13
  -2  -9   5    7.55    1.83
  -2  -9   5    9.34    2.07
   1   9  -5   12.23    2.37
  -1  -9   5   15.32    2.29
  -1  -9   5   12.08    2.09
  -1  -9   5   12.05    2.27
   0   9  -5   18.52    2.77
   0  -9   5   17.04    2.49
   0  -9   5   20.14    2.51
   0  -9   5   24.03    2.61
  -1   9  -5   49.03    4.38
   1  -9   5   56.93    3.76
   1  -9   5   64.31    3.57
   1  -9   5   61.77    3.51
  -2   9  -5    5.06    1.72
   2  -9   5   -0.08    1.06
   2  -9   5   -0.70    0.92
  -3   9  -5    9.29    2.06
   3  -9   5    9.51    1.20
   3  -9   5    8.79    1.18
  -4   9  -5    0.64    1.31
  -5   9  -5    0.46    1.16
  -6   9  -5    0.88    1.21
  -7   9  -5    0.17    1.19
  -8   9  -5    7.86    1.83
  10   8  -5    2.40    2.79
 -10  -8   5    3.66    1.86
   9   8  -5    1.19    2.50
  -9  -8   5    1.32    1.48
   8   8  -5   -0.62    1.90
  -8  -8   5    0.85    1.40
   7   8  -5   -2.04    1.73
   7   8  -5   -0.57    1.04
  -7  -8   5   -1.07    1.07
   6   8  -5   36.81    3.33
   6   8  -5   52.13    4.37
   6   8  -5   38.72    4.16
   6   8  -5   38.39    2.65
  -6  -8   5   39.64    4.02
   5   8  -5   -0.24    1.19
   5   8  -5   -0.46    1.12
   5   8  -5    1.54    1.54
  -5  -8   5    0.49    1.28
   4   8  -5   42.03    3.43
   4   8  -5   53.21    3.80
   4   8  -5   42.86    3.66
  -4  -8   5   51.12    4.31
   3   8  -5    0.66    1.35
   3   8  -5   -1.85    1.00
   3   8  -5    2.16    1.44
  -3  -8   5    0.39    1.10
  -3  -8   5   -0.17    0.95
   2   8  -5   10.10    2.14
   2   8  -5   11.97    2.08
  -2  -8   5   14.60    2.12
  -2  -8   5   10.86    2.12
  -2  -8   5   13.12    2.09
   1   8  -5    9.29    1.78
   1   8  -5    6.06    1.63
  -1  -8   5    5.72    1.61
  -1  -8   5    7.02    1.59
  -1  -8   5    4.09    1.45
   0   8  -5    5.79    1.70
   0   8  -5    7.47    1.69
   0  -8   5    6.82    1.56
   0  -8   5    2.77    1.40
   0  -8   5    5.85    1.42
  -1   8  -5   41.84    3.79
  -1   8  -5   35.12    3.23
   1  -8   5   36.55    3.27
   1  -8   5   44.15    2.90
   1  -8   5   42.17    2.78
  -2   8  -5   27.35    2.86
  -2   8  -5   18.86    2.61
   2  -8   5   23.47    2.18
   2  -8   5   22.17    2.08
   2  -8   5   20.10    2.40
  -3   8  -5    1.78    1.21
   3  -8   5    0.55    0.75
   3  -8   5    0.33    0.71
  -4   8  -5   -0.56    1.07
  -5   8  -5    6.52    1.68
  -6   8  -5   13.55    2.13
  -7   8  -5    1.62    1.25
  -8   8  -5   13.39    2.02
  -9   8  -5   -0.84    1.07
 -11  -7   5    1.42    1.62
  10   7  -5    4.57    2.87
 -10  -7   5    5.87    1.99
   9   7  -5    2.28    2.43
  -9  -7   5    2.84    1.51
   8   7  -5   16.71    3.54
  -8  -7   5   18.76    2.78
   7   7  -5    7.31    2.39
  -7  -7   5    6.71    1.84
   6   7  -5   23.11    2.07
   6   7  -5   22.30    3.22
   6   7  -5   25.19    2.98
   6   7  -5   28.55    2.75
  -6  -7   5   28.29    3.19
   5   7  -5    9.76    1.52
   5   7  -5    4.37    1.55
   5   7  -5    5.21    1.51
   5   7  -5    3.56    1.68
  -5  -7   5    6.73    1.80
  -5  -7   5    6.00    1.64
   4   7  -5    8.48    1.71
   4   7  -5    7.90    1.81
   4   7  -5   10.67    2.10
  -4  -7   5    9.51    1.80
  -4  -7   5    9.92    1.95
   3   7  -5    2.08    1.33
   3   7  -5    2.17    1.29
   3   7  -5    1.88    1.18
  -3  -7   5    2.08    1.18
   2   7  -5   57.85    3.65
   2   7  -5   54.15    3.40
  -2  -7   5   52.28    3.44
  -2  -7   5   51.65    3.23
   1   7  -5   11.66    2.04
   1   7  -5   13.14    1.91
  -1  -7   5   11.32    1.82
  -1  -7   5   12.67    2.04
  -1  -7   5    9.62    1.64
   0   7  -5   40.71    2.87
   0   7  -5   39.34    3.50
   0  -7   5   39.17    3.29
   0  -7   5   37.81    2.68
   0  -7   5   39.55    2.66
  -1   7  -5   44.07    2.98
  -1   7  -5   43.05    3.15
   1  -7   5   43.44    2.61
   1  -7   5   39.46    2.84
   1  -7   5   47.39    2.76
  -2   7  -5   34.20    1.98
  -2   7  -5   33.96    3.16
  -2   7  -5   37.90    3.08
   2  -7   5   32.95    2.50
   2  -7   5   38.66    2.37
   2  -7   5   35.61    2.25
  -3   7  -5   16.60    2.20
  -3   7  -5   18.62    2.19
  -3   7  -5   12.35    1.71
   3  -7   5   12.25    1.25
   3  -7   5   14.61    1.33
  -4   7  -5    9.31    1.76
  -5   7  -5    4.02    1.31
  -6   7  -5    4.73    1.39
  -7   7  -5    6.11    1.51
  -8   7  -5    6.66    1.47
  -9   7  -5   10.11    1.65
 -10   7  -5   10.12    1.65
  11   6  -5    3.59    3.02
 -11  -6   5    4.82    1.77
  10   6  -5    0.51    2.45
 -10  -6   5    5.60    1.88
   9   6  -5    2.57    2.42
  -9  -6   5    0.21    1.22
   8   6  -5   14.60    3.21
  -8  -6   5    6.93    1.74
   7   6  -5   34.23    4.18
  -7  -6   5   25.69    3.02
   6   6  -5   43.12    2.12
   6   6  -5   40.96    3.07
   6   6  -5   38.38    4.02
  -6  -6   5   43.35    3.52
  -6  -6   5   37.99    3.56
   5   6  -5  102.65    4.49
   5   6  -5   97.94    4.82
   5   6  -5  102.93    4.10
   5   6  -5  103.94    5.55
  -5  -6   5   95.79    4.96
  -5  -6   5  109.00    4.85
   4   6  -5    3.39    1.48
   4   6  -5    2.69    1.21
   4   6  -5    4.78    1.44
  -4  -6   5    4.90    0.99
  -4  -6   5    7.16    1.45
  -4  -6   5    3.91    1.32
   3   6  -5   49.02    3.17
   3   6  -5   41.31    3.03
   3   6  -5   43.97    2.87
  -3  -6   5   42.55    3.06
   2   6  -5   14.20    1.85
   2   6  -5   16.71    2.23
  -2  -6   5   14.22    2.06
   1   6  -5   68.75    3.79
   1   6  -5   66.15    3.52
  -1  -6   5   66.40    3.59
  -1  -6   5   70.27    3.47
  -1  -6   5   67.19    3.32
   0   6  -5    8.97    1.62
   0   6  -5   10.39    1.60
   0  -6   5    8.92    1.41
   0  -6   5    9.20    1.57
   0  -6   5    5.60    1.26
  -1   6  -5   25.14    2.39
  -1   6  -5   27.88    2.64
   1  -6   5   27.11    2.26
   1  -6   5   24.08    2.11
   1  -6   5   27.35    2.55
  -2   6  -5   14.72    1.46
  -2   6  -5   15.62    1.97
  -2   6  -5   13.09    1.88
  -2   6  -5   14.11    1.81
   2  -6   5   13.52    1.45
   2  -6   5   13.24    1.75
   2  -6   5   13.31    1.49
  -3   6  -5   15.32    1.78
  -3   6  -5   11.59    1.65
  -3   6  -5   10.67    1.71
  -3   6  -5   13.56    1.87
   3  -6   5   13.34    1.17
   3  -6   5   12.76    1.15
  -4   6  -5    8.07    1.49
  -4   6  -5   10.74    1.68
   4  -6   5    8.01    1.31
  -5   6  -5   16.00    1.95
  -6   6  -5   23.60    2.29
  -7   6  -5   14.60    1.84
  -8   6  -5    9.19    1.55
  -9   6  -5    2.79    1.09
 -10   6  -5    1.82    1.00
 -11   6  -5    6.23    1.33
 -12  -5   5    0.99    1.45
  11   5  -5    3.30    2.91
 -11  -5   5    7.66    2.08
  10   5  -5    2.51    2.35
 -10  -5   5    4.12    1.54
   9   5  -5    6.63    2.50
  -9  -5   5   10.14    2.10
   8   5  -5    1.66    1.81
  -8  -5   5    2.47    1.45
   7   5  -5   14.30    2.87
  -7  -5   5   10.65    1.88
   6   5  -5   12.20    1.89
   6   5  -5   13.43    2.61
  -6  -5   5   12.10    1.88
  -6  -5   5    6.66    1.59
   5   5  -5   49.07    3.73
   5   5  -5   54.68    2.46
   5   5  -5   51.38    3.18
  -5  -5   5   50.46    3.17
  -5  -5   5   49.32    3.06
   4   5  -5    3.47    1.45
   4   5  -5    2.80    0.92
   4   5  -5    2.40    0.97
   4   5  -5    3.74    1.22
  -4  -5   5    3.20    1.12
  -4  -5   5    2.10    0.98
  -4  -5   5    2.18    0.96
   3   5  -5    2.38    1.00
   3   5  -5    2.18    1.00
   3   5  -5    1.71    1.10
  -3  -5   5    3.32    1.17
  -3  -5   5    3.52    1.07
  -3  -5   5    0.72    0.71
   2   5  -5   15.91    1.84
   2   5  -5   15.07    1.98
  -2  -5   5   14.70    1.90
   1   5  -5   11.83    1.71
   1   5  -5   12.75    1.66
  -1  -5   5    7.51    1.40
  -1  -5   5   10.67    1.52
  -1  -5   5   10.18    1.49
   0   5  -5   14.56    1.70
   0   5  -5   17.93    2.03
   0  -5   5   17.59    1.78
   0  -5   5   13.82    1.77
   0  -5   5   16.32    1.74
  -1   5  -5    6.86    1.32
  -1   5  -5    6.72    1.33
  -1   5  -5    7.38    1.26
  -1   5  -5    7.87    0.88
   1  -5   5    5.82    1.11
   1  -5   5    6.87    1.18
   1  -5   5    8.87    1.41
  -2   5  -5    4.67    1.02
  -2   5  -5    3.43    1.05
  -2   5  -5    3.92    1.09
  -2   5  -5    5.49    1.12
   2  -5   5    4.08    0.93
   2  -5   5    3.59    0.92
   2  -5   5    3.49    1.04
  -3   5  -5   19.13    1.99
  -3   5  -5   22.49    2.13
  -3   5  -5   18.90    1.80
  -3   5  -5   18.48    1.94
  -3   5  -5   15.31    1.63
   3  -5   5   17.01    1.16
   3  -5   5   18.46    1.16
  -4   5  -5    9.91    1.41
  -4   5  -5    9.95    1.50
   4  -5   5    8.81    1.23
  -5   5  -5   17.99    1.89
  -5   5  -5   18.38    1.83
   5  -5   5   19.71    1.37
  -6   5  -5   21.15    1.94
  -6   5  -5   18.59    1.91
  -7   5  -5    2.60    0.92
  -8   5  -5   15.41    1.67
  -9   5  -5   10.15    1.41
 -10   5  -5    1.17    0.87
 -11   5  -5   19.10    1.68
 -12  -4   5   10.67    2.10
  11   4  -5   10.34    3.35
 -11  -4   5    3.87    1.53
  10   4  -5   14.92    3.58
 -10  -4   5   10.94    2.08
   9   4  -5    3.54    2.29
  -9  -4   5    2.54    1.33
   8   4  -5   50.85    5.22
  -8  -4   5   50.26    3.36
   7   4  -5   16.73    3.05
  -7  -4   5   17.12    2.15
   6   4  -5    2.31    1.77
  -6  -4   5    4.55    1.24
  -6  -4   5    2.63    1.14
   5   4  -5    9.25    2.14
   5   4  -5   12.46    0.90
   5   4  -5   10.91    1.58
  -5  -4   5    9.62    1.61
  -5  -4   5   12.89    1.69
  -5  -4   5    7.11    1.48
   4   4  -5   62.07    2.90
   4   4  -5   63.04    2.66
   4   4  -5   56.23    3.64
   4   4  -5   60.06    3.27
   4   4  -5   59.72    3.19
  -4  -4   5   57.60    3.19
  -4  -4   5   56.56    3.01
  -4  -4   5   64.32    3.15
   3   4  -5   16.71    1.60
   3   4  -5   14.41    1.81
   3   4  -5   12.58    1.47
   3   4  -5   15.15    2.07
   3   4  -5   16.68    1.74
  -3  -4   5   16.41    1.81
  -3  -4   5   14.53    1.42
  -3  -4   5   13.50    1.75
   2   4  -5  116.14    3.96
   2   4  -5  117.13    4.43
   2   4  -5  119.35    4.63
  -2  -4   5  111.84    4.56
   1   4  -5   92.70    2.83
   1   4  -5   90.61    3.91
   1   4  -5   83.42    3.62
  -1  -4   5   86.87    3.80
  -1  -4   5   84.73    3.55
   0   4  -5   40.47    2.32
   0   4  -5   41.02    2.44
   0  -4   5   42.93    2.35
   0  -4   5   41.13    2.30
   0  -4   5   44.01    2.49
  -1   4  -5   14.03    1.67
  -1   4  -5   14.62    1.62
  -1   4  -5   11.68    1.44
   1  -4   5   11.97    1.36
   1  -4   5   13.60    1.58
   1  -4   5   11.88    1.37
  -2   4  -5   20.09    1.75
  -2   4  -5   19.12    1.66
  -2   4  -5   18.78    1.79
  -2   4  -5   16.26    1.74
   2  -4   5   17.54    1.72
   2  -4   5   18.04    1.48
   2  -4   5   18.70    1.38
  -3   4  -5    1.03    0.93
  -3   4  -5    0.86    0.74
  -3   4  -5    1.08    0.70
  -3   4  -5    0.64    0.70
  -3   4  -5    0.43    0.70
   3  -4   5    0.67    0.47
   3  -4   5    1.47    0.47
  -4   4  -5   47.39    2.28
  -4   4  -5   43.70    2.36
  -4   4  -5   45.48    2.42
   4  -4   5   49.12    2.20
  -5   4  -5   35.06    2.10
  -5   4  -5   35.18    2.10
   5  -4   5   35.99    1.59
  -6   4  -5   24.81    1.72
  -6   4  -5   25.26    1.76
  -7   4  -5    9.35    1.22
  -7   4  -5   11.24    1.33
  -8   4  -5    6.81    1.09
  -8   4  -5    5.25    1.02
  -9   4  -5    5.27    1.02
 -10   4  -5    7.87    1.07
 -11   4  -5    1.49    0.77
 -12  -3   5    0.52    1.20
  11   3  -5    6.11    2.97
 -11  -3   5    7.10    1.72
  10   3  -5   12.06    3.25
 -10  -3   5    7.19    1.61
   9   3  -5    5.02    2.32
  -9  -3   5    6.06    1.53
   8   3  -5   17.44    3.22
  -8  -3   5   16.00    2.09
   7   3  -5   33.71    4.06
   7   3  -5   34.21    2.17
  -7  -3   5   33.12    2.48
  -7  -3   5   35.95    2.47
   6   3  -5   11.11    2.15
   6   3  -5   15.42    2.73
  -6  -3   5   16.36    1.87
  -6  -3   5   14.55    1.83
   5   3  -5   31.89    3.23
   5   3  -5   30.18    2.94
  -5  -3   5   29.52    2.17
  -5  -3   5   32.88    2.24
  -5  -3   5   35.35    2.23
   4   3  -5   16.65    2.35
   4   3  -5   20.92    1.97
   4   3  -5   18.77    1.18
   4   3  -5   19.61    2.17
  -4  -3   5   17.59    1.79
  -4  -3   5   23.21    2.05
  -4  -3   5   16.88    1.84
   3   3  -5    0.08    0.96
   3   3  -5    1.80    0.95
   3   3  -5    2.07    0.71
   3   3  -5    0.14    0.78
  -3  -3   5    2.57    0.94
  -3  -3   5   -0.09    0.82
  -3  -3   5    3.76    1.00
  -3  -3   5    2.40    0.89
   2   3  -5   31.01    2.00
   2   3  -5   34.85    1.94
   2   3  -5   30.01    1.84
   2   3  -5   30.94    2.04
  -2  -3   5   30.92    2.04
  -2  -3   5   30.59    1.99
  -2  -3   5   33.83    2.01
   1   3  -5   38.42    1.75
   1   3  -5   34.24    2.12
   1   3  -5   41.14    2.26
  -1  -3   5   36.51    2.08
  -1  -3   5   37.29    2.19
   0   3  -5   10.60    1.29
   0   3  -5   12.06    1.44
   0   3  -5   14.29    1.45
   0  -3   5   13.98    1.42
   0  -3   5   13.25    1.38
   0  -3   5   14.32    1.49
  -1   3  -5  164.38    5.26
  -1   3  -5  166.15    5.17
  -1   3  -5  165.38    5.35
  -1   3  -5  161.48    5.03
   1  -3   5  172.27    5.30
   1  -3   5  161.55    5.01
   1  -3   5  161.34    4.98
  -2   3  -5    8.02    1.19
  -2   3  -5    8.37    1.15
  -2   3  -5    8.67    1.12
  -2   3  -5    8.02    1.09
   2  -3   5    8.64    1.00
   2  -3   5    6.87    1.07
   2  -3   5    9.86    1.03
  -3   3  -5  309.78    8.63
  -3   3  -5  312.52    8.63
  -3   3  -5  306.47    8.24
  -3   3  -5  316.46    8.37
   3  -3   5  310.74    7.50
   3  -3   5  314.22    7.54
  -4   3  -5   -0.01    0.59
  -4   3  -5    0.87    0.61
  -4   3  -5    0.39    0.53
   4  -3   5   -0.03    0.49
  -5   3  -5   24.31    1.54
  -5   3  -5   21.58    1.49
  -6   3  -5    5.44    0.90
  -6   3  -5    6.74    0.95
  -7   3  -5   30.11    1.70
  -7   3  -5   30.63    1.71
  -8   3  -5  117.17    3.83
  -8   3  -5  114.33    3.74
  -9   3  -5   60.41    2.42
  -9   3  -5   65.23    2.52
 -10   3  -5    5.36    0.89
 -11   3  -5    6.54    0.91
 -12  -2   5   -0.61    1.08
 -11  -2   5    7.92    1.58
  10   2  -5    8.08    2.88
 -10  -2   5    5.40    1.45
   9   2  -5   10.67    3.03
  -9  -2   5   17.10    1.98
   8   2  -5    0.87    1.74
  -8  -2   5    3.81    1.05
   7   2  -5    1.04    1.52
   7   2  -5    3.24    1.78
   7   2  -5    3.02    0.90
  -7  -2   5    3.13    1.06
  -7  -2   5    5.24    1.13
  -7  -2   5    2.27    0.78
   6   2  -5   38.98    4.07
   6   2  -5   42.26    3.47
   6   2  -5   44.88    2.29
  -6  -2   5   42.05    2.45
  -6  -2   5   44.17    2.16
  -6  -2   5   39.78    2.39
   5   2  -5   22.40    2.61
   5   2  -5   20.20    2.74
  -5  -2   5   19.10    1.72
  -5  -2   5   18.42    1.56
  -5  -2   5   20.27    1.84
  -5  -2   5   17.63    1.76
  -5  -2   5   16.48    2.27
   4   2  -5   14.86    2.22
   4   2  -5   13.07    1.93
  -4  -2   5   21.01    1.51
  -4  -2   5   21.31    1.80
  -4  -2   5   19.97    1.73
  -4  -2   5   15.52    1.61
   3   2  -5  569.80   16.82
   3   2  -5  605.64   17.37
   3   2  -5  598.74   14.99
   3   2  -5  610.85   15.39
  -3  -2   5  609.65   15.10
  -3  -2   5  588.34   15.38
  -3  -2   5  598.43   15.34
  -3  -2   5  585.86   16.65
   2   2  -5   52.28    2.21
   2   2  -5   47.73    2.37
   2   2  -5   45.32    2.40
  -2  -2   5   48.82    2.38
  -2  -2   5   48.90    2.30
  -2  -2   5   48.33    2.35
  -2  -2   5   49.21    2.33
  -2  -2   5   46.23    2.32
   1   2  -5  134.70    4.34
   1   2  -5  132.47    4.32
   1   2  -5  139.50    4.37
   1   2  -5  136.85    4.49
  -1  -2   5  127.66    4.40
  -1  -2   5  131.62    4.26
  -1  -2   5  132.94    4.41
   0   2  -5   34.54    1.89
   0   2  -5   32.72    1.88
   0   2  -5   38.87    2.02
   0  -2   5   35.43    1.85
   0  -2   5   35.09    1.89
   0  -2   5   38.12    1.99
   0  -2   5   35.80    1.88
  -1   2  -5   31.82    1.76
  -1   2  -5   34.81    1.80
  -1   2  -5   34.14    1.81
  -1   2  -5   32.55    1.74
   1  -2   5   31.49    1.79
   1  -2   5   31.08    1.72
   1  -2   5   32.00    1.71
  -2   2  -5    5.48    0.88
  -2   2  -5    6.00    0.90
  -2   2  -5    5.55    0.85
  -2   2  -5    4.35    0.83
   2  -2   5    5.26    0.75
   2  -2   5    5.81    0.78
  -3   2  -5    6.41    0.91
  -3   2  -5    7.32    0.90
  -3   2  -5    7.98    1.03
  -3   2  -5    9.40    0.95
   3  -2   5    6.13    0.49
  -4   2  -5   12.63    1.03
  -4   2  -5   13.14    1.08
  -4   2  -5   13.04    1.18
  -4   2  -5   14.91    1.28
   4  -2   5   13.53    1.07
  -5   2  -5   10.96    1.08
  -5   2  -5   12.89    1.16
  -6   2  -5   -0.01    0.48
  -6   2  -5    2.51    0.64
  -7   2  -5    4.77    0.74
  -7   2  -5    4.22    0.74
  -8   2  -5   33.38    1.58
  -8   2  -5   27.39    1.52
  -9   2  -5   29.63    1.50
  -9   2  -5   27.09    1.51
 -10   2  -5   14.59    1.19
 -11   2  -5   38.31    1.71
 -12  -1   5    0.89    1.15
 -11  -1   5    5.71    1.40
  10   1  -5   -0.22    2.08
 -10  -1   5    2.57    1.07
   9   1  -5   11.94    3.11
  -9  -1   5   11.16    1.55
   8   1  -5   47.15    4.87
   8   1  -5   47.51    4.88
  -8  -1   5   43.38    2.47
  -8  -1   5   45.80    2.54
   7   1  -5   29.05    3.74
   7   1  -5   25.30    3.51
  -7  -1   5   29.17    1.50
  -7  -1   5   25.10    1.85
  -7  -1   5   31.25    1.92
   6   1  -5   53.81    2.16
   6   1  -5   53.92    4.06
   6   1  -5   48.91    3.90
  -6  -1   5   53.62    2.54
  -6  -1   5   52.01    2.12
  -6  -1   5   57.34    2.61
   5   1  -5   18.92    1.48
   5   1  -5   16.51    2.54
   5   1  -5   18.14    2.45
  -5  -1   5   14.44    1.10
  -5  -1   5   17.23    1.56
  -5  -1   5   15.24    1.54
  -5  -1   5   18.28    2.36
   4   1  -5   27.42    2.68
   4   1  -5   33.81    3.18
  -4  -1   5   32.71    1.84
  -4  -1   5   36.94    2.74
  -4  -1   5   30.63    1.61
  -4  -1   5   31.53    1.82
   3   1  -5  176.75    6.37
   3   1  -5  180.12    6.64
  -3  -1   5  174.89    5.18
  -3  -1   5  169.74    6.11
  -3  -1   5  176.40    5.32
  -3  -1   5  173.26    5.31
   2   1  -5   63.53    2.60
   2   1  -5   62.41    2.31
   2   1  -5   69.47    3.09
   2   1  -5   65.64    3.22
  -2  -1   5   63.94    2.91
  -2  -1   5   67.97    2.56
  -2  -1   5   63.47    2.59
  -2  -1   5   70.41    2.66
  -2  -1   5   65.39    2.53
   1   1  -5  136.93    4.16
   1   1  -5  129.31    4.04
   1   1  -5  133.59    4.51
   1   1  -5  138.76    4.23
   1   1  -5  125.79    4.06
  -1  -1   5  137.44    4.19
  -1  -1   5  134.78    4.19
  -1  -1   5  133.42    4.10
  -1  -1   5  131.50    4.17
  -1  -1   5  134.41    4.21
   0   1  -5   64.35    2.41
   0   1  -5   59.67    2.41
   0  -1   5   58.84    2.35
   0  -1   5   59.48    2.40
   0  -1   5   59.01    2.40
  -1   1  -5  409.81   10.37
  -1   1  -5  390.32   10.16
  -1   1  -5  399.59   10.27
  -1   1  -5  409.84   10.42
   1  -1   5  410.54   10.24
   1  -1   5  415.97   10.17
   1  -1   5  396.12   10.36
   1  -1   5  407.28   10.34
  -2   1  -5   30.75    1.62
  -2   1  -5   32.62    1.58
  -2   1  -5   32.17    1.59
  -2   1  -5   31.48    1.61
   2  -1   5   32.78    1.50
   2  -1   5   33.71    1.51
  -3   1  -5  287.94    7.59
  -3   1  -5  291.89    7.34
  -3   1  -5  291.10    7.57
  -3   1  -5  288.95    7.39
   3  -1   5  269.58    6.79
   3  -1   5  291.92    6.82
  -4   1  -5   87.25    2.71
  -4   1  -5   86.48    2.67
  -4   1  -5   83.22    2.87
  -4   1  -5   83.94    2.86
   4  -1   5   88.37    2.70
  -5   1  -5   21.71    1.26
  -5   1  -5   19.93    1.21
  -6   1  -5   16.04    1.10
  -6   1  -5   15.39    1.09
  -7   1  -5    7.19    0.85
  -7   1  -5    6.05    0.82
  -8   1  -5   36.34    1.71
  -8   1  -5   42.14    1.79
  -9   1  -5   73.22    2.65
  -9   1  -5   77.08    2.73
 -10   1  -5    8.75    0.99
 -10   1  -5    9.96    1.11
 -11   1  -5   11.28    1.11
 -12   1  -5    1.76    0.69
 -12   0   5   -0.21    0.90
 -11   0   5    0.27    0.95
 -10   0   5    6.02    1.19
   9   0  -5    4.56    2.36
  -9   0   5    9.04    1.32
   8   0  -5    8.07    2.52
   8   0  -5    9.27    2.54
  -8   0   5    7.81    1.19
  -8   0   5    8.80    1.18
   7   0  -5    6.24    2.08
   7   0  -5    6.06    2.05
  -7   0   5    5.61    0.97
  -7   0   5    5.78    1.03
   6   0  -5    0.70    1.30
   6   0  -5    0.80    1.31
  -6   0   5   -0.13    0.53
  -6   0   5    2.54    0.72
   5   0  -5  128.38    3.71
   5   0  -5  120.60    5.90
   5   0  -5  116.17    5.95
  -5   0   5  127.88    4.11
  -5   0   5  129.62    5.79
  -5   0   5  126.95    4.10
   4   0  -5    2.82    1.22
   4   0  -5    1.31    1.19
   4   0  -5    4.03    0.73
  -4   0   5    2.41    0.71
  -4   0   5    1.85    1.24
  -4   0   5    1.17    0.59
   3   0  -5   23.42    2.37
   3   0  -5   24.57    2.35
  -3   0   5   27.00    1.45
  -3   0   5   23.91    1.49
  -3   0   5   26.46    1.53
  -3   0   5   30.63    2.53
  -3   0   5   24.39    1.29
   2   0  -5  283.79    8.81
   2   0  -5  274.50    8.82
  -2   0   5  284.06    7.58
  -2   0   5  285.07    7.57
  -2   0   5  286.15    7.58
  -2   0   5  280.74    8.61
  -2   0   5  278.57    7.36
   1   0  -5  710.66   16.95
   1   0  -5  722.74   17.58
   1   0  -5  727.81   19.17
   1   0  -5  704.43   17.23
   1   0  -5  711.39   17.33
  -1   0   5  698.32   17.66
  -1   0   5  709.21   17.32
  -1   0   5  698.42   17.31
  -1   0   5  686.43   16.98
   0   0  -5  173.46    4.87
   0   0  -5  170.29    4.87
   0   0  -5  166.24    4.77
   0   0   5  162.69    4.87
   0   0   5  160.65    4.76
   0   0   5  167.83    4.80
   0   0   5  168.44    4.74
  -1   0  -5  119.83    3.71
  -1   0  -5  119.56    3.76
  -1   0  -5  124.28    3.75
   1   0   5  125.57    3.77
   1   0   5  123.43    3.75
   1   0   5  127.48    3.72
   1   0   5  121.37    3.75
  -2   0  -5  328.86    8.62
  -2   0  -5  325.21    8.70
  -2   0  -5  336.67    8.51
  -2   0  -5  338.54    8.67
   2   0   5  341.60    8.47
   2   0   5  342.02    8.64
   2   0   5  332.04    8.62
   2   0   5  336.17    8.39
  -3   0  -5   87.68    2.92
  -3   0  -5   93.01    2.95
  -3   0  -5   90.96    2.86
   3   0   5   88.17    2.56
   3   0   5   89.32    2.57
  -4   0  -5   31.81    1.47
  -4   0  -5   32.95    1.49
  -4   0  -5   30.90    1.58
  -4   0  -5   33.29    1.56
   4   0   5   32.59    1.42
  -5   0  -5   44.51    1.94
  -5   0  -5   45.67    1.77
  -5   0  -5   48.68    1.80
  -5   0  -5   48.20    1.93
   5   0   5   49.24    1.63
  -6   0  -5    1.23    0.52
  -6   0  -5    2.23    0.62
  -7   0  -5   65.61    2.54
  -7   0  -5   71.72    2.59
  -8   0  -5    1.25    0.62
  -8   0  -5    0.55    0.60
  -9   0  -5   10.81    1.15
  -9   0  -5   10.52    1.19
 -10   0  -5    2.40    0.76
 -11   0  -5   14.88    1.38
 -12   0  -5    2.26    0.79
 -13   0  -5    2.96    0.83
 -12   1   5    1.18    0.96
 -11   1   5    1.81    0.94
 -10   1   5    4.03    1.02
   9  -1  -5   13.45    3.25
  -9   1   5   11.12    1.30
   8  -1  -5    3.56    2.03
   8  -1  -5   -1.87    1.46
  -8   1   5    2.44    0.74
  -8   1   5    1.31    0.73
   7  -1  -5   13.57    2.82
   7  -1  -5   12.13    2.69
  -7   1   5   11.74    1.22
  -7   1   5   12.24    1.23
   6  -1  -5    2.55    1.58
   6  -1  -5    3.20    1.71
  -6   1   5    1.74    0.66
  -6   1   5    1.58    0.61
   5  -1  -5   42.80    3.39
   5  -1  -5   37.65    3.63
  -5   1   5   43.16    1.94
  -5   1   5   46.08    2.02
  -5   1   5   41.39    3.21
   4  -1  -5   36.30    3.38
   4  -1  -5   45.62    1.73
   4  -1  -5   47.04    3.31
  -4   1   5   42.76    1.94
  -4   1   5   45.80    1.83
  -4   1   5   43.95    1.93
  -4   1   5   48.03    3.07
   3  -1  -5  169.08    6.55
   3  -1  -5  172.52    4.83
   3  -1  -5  170.92    6.54
  -3   1   5  175.11    6.32
  -3   1   5  174.55    5.00
  -3   1   5  177.45    4.79
  -3   1   5  169.80    4.97
   2  -1  -5   61.82    3.13
   2  -1  -5   58.83    3.00
  -2   1   5   56.85    2.22
  -2   1   5   54.40    2.16
  -2   1   5   60.33    2.94
  -2   1   5   55.94    2.12
  -2   1   5   51.44    2.82
   1  -1  -5   30.46    1.52
   1  -1  -5   31.68    1.54
   1  -1  -5   34.95    2.04
   1  -1  -5   34.12    2.15
   1  -1  -5   32.19    1.54
  -1   1   5   29.18    1.53
  -1   1   5   29.56    1.55
  -1   1   5   31.10    1.57
   0  -1  -5  191.45    5.40
   0  -1  -5  193.85    5.39
   0  -1  -5  193.67    5.34
   0   1   5  197.84    5.42
   0   1   5  193.64    5.34
   0   1   5  194.19    5.44
   0   1   5  192.26    5.53
  -1  -1  -5  256.55    6.86
  -1  -1  -5  254.71    6.87
   1   1   5  260.01    6.99
   1   1   5  252.65    6.84
   1   1   5  259.52    6.90
   1   1   5  253.51    6.77
  -2  -1  -5    7.97    0.93
  -2  -1  -5   11.28    1.03
  -2  -1  -5   13.18    1.14
  -2  -1  -5   10.92    1.00
   2   1   5   11.01    1.03
   2   1   5   10.79    1.07
   2   1   5   10.68    0.92
   2   1   5    9.21    0.99
  -3  -1  -5  269.86    7.19
  -3  -1  -5  267.63    7.17
  -3  -1  -5  267.86    7.27
  -3  -1  -5  274.69    7.07
   3   1   5  267.55    6.88
  -4  -1  -5   16.44    1.24
  -4  -1  -5   15.59    1.30
  -4  -1  -5   16.05    1.18
  -4  -1  -5   15.79    0.96
  -5  -1  -5   44.55    1.94
  -5  -1  -5   41.49    1.83
  -5  -1  -5   44.69    2.01
   5   1   5   39.66    1.66
  -6  -1  -5   60.47    2.48
  -6  -1  -5   61.90    2.48
   6   1   5   60.49    1.96
  -7  -1  -5  152.50    4.72
  -7  -1  -5  146.86    4.69
  -8  -1  -5   68.28    2.81
  -8  -1  -5   63.69    2.72
  -9  -1  -5   36.12    1.99
  -9  -1  -5   33.20    2.03
 -10  -1  -5    8.79    1.22
 -11  -1  -5    0.67    0.69
 -12  -1  -5    6.09    1.13
 -13  -1  -5    1.71    0.89
 -12   2   5    1.10    0.83
 -11   2   5    3.36    0.97
 -10   2   5    3.48    0.84
   9  -2  -5   41.64    5.16
  -9   2   5   35.32    1.90
   8  -2  -5    8.34    2.51
  -8   2   5    8.18    1.03
  -8   2   5    8.43    1.05
   7  -2  -5   24.68    3.63
   7  -2  -5   22.58    3.44
  -7   2   5   20.47    1.37
  -7   2   5   23.11    1.48
   6  -2  -5    5.48    2.01
   6  -2  -5    3.59    1.68
  -6   2   5    4.37    0.76
  -6   2   5    3.73    0.78
   5  -2  -5    2.19    1.33
   5  -2  -5    3.03    1.50
  -5   2   5    2.38    0.64
  -5   2   5    3.44    0.71
  -5   2   5    4.15    1.49
   4  -2  -5    5.34    1.57
   4  -2  -5    6.14    1.61
   4  -2  -5    7.71    0.68
  -4   2   5    5.15    1.42
  -4   2   5    5.36    0.81
  -4   2   5    6.20    0.76
  -4   2   5    6.62    0.84
   3  -2  -5   36.43    1.58
   3  -2  -5   40.91    2.95
   3  -2  -5   33.63    2.95
  -3   2   5   36.91    1.68
  -3   2   5   40.36    2.73
  -3   2   5   35.69    1.73
  -3   2   5   36.90    1.78
   2  -2  -5    2.20    1.04
   2  -2  -5   -0.39    0.82
   2  -2  -5    1.51    0.41
  -2   2   5    1.38    0.56
  -2   2   5    1.96    0.92
  -2   2   5    0.84    0.55
  -2   2   5    2.24    0.64
   1  -2  -5  170.01    4.96
   1  -2  -5  173.56    4.80
   1  -2  -5  180.15    6.08
   1  -2  -5  173.47    5.68
  -1   2   5  175.80    5.10
  -1   2   5  169.65    4.92
  -1   2   5  179.20    5.08
   0  -2  -5   95.24    3.21
   0  -2  -5   91.39    3.14
   0  -2  -5   91.13    3.11
   0   2   5   99.17    3.28
   0   2   5   93.88    3.17
   0   2   5   98.58    3.27
  -1  -2  -5  143.64    4.40
  -1  -2  -5  146.52    4.43
   1   2   5  140.26    4.29
   1   2   5  144.15    4.40
   1   2   5  140.56    4.37
  -2  -2  -5  283.18    7.36
  -2  -2  -5  266.89    7.45
  -2  -2  -5  275.06    7.49
   2   2   5  277.74    7.34
   2   2   5  272.08    7.43
   2   2   5  275.27    7.52
   2   2   5  256.04    7.40
   2   2   5  277.81    7.49
  -3  -2  -5  169.39    4.94
  -3  -2  -5  164.77    4.97
  -3  -2  -5  169.75    5.04
  -3  -2  -5  156.15    5.00
   3   2   5  168.12    4.71
   3   2   5  162.46    4.77
   3   2   5  170.26    4.94
  -4  -2  -5  182.81    5.60
  -4  -2  -5  184.49    5.64
  -4  -2  -5  183.70    5.57
  -4  -2  -5  191.51    5.46
  -4  -2  -5  190.99    5.45
   4   2   5  190.24    5.14
  -5  -2  -5  357.41    9.61
  -5  -2  -5  371.26    9.91
  -5  -2  -5  368.34    9.98
  -5  -2  -5  379.70    9.96
  -5  -2  -5  366.65    9.57
  -6  -2  -5   15.70    1.06
  -6  -2  -5   18.55    1.63
  -6  -2  -5   20.82    1.54
   6   2   5   15.75    1.13
  -7  -2  -5   26.21    1.77
  -7  -2  -5   22.86    3.02
  -7  -2  -5   23.43    1.23
  -7  -2  -5   26.17    1.76
   7   2   5   23.75    1.25
  -8  -2  -5   17.36    1.03
  -8  -2  -5   15.28    1.61
  -8  -2  -5   18.31    1.69
  -9  -2  -5    6.96    1.25
  -9  -2  -5    7.23    0.79
  -9  -2  -5    8.67    1.39
 -10  -2  -5    0.97    0.79
 -10  -2  -5    1.45    0.81
 -11  -2  -5    2.57    0.99
 -12  -2  -5    5.25    1.19
 -13  -2  -5   22.82    2.14
 -11   3   5    0.81    0.75
 -10   3   5    0.50    0.63
   9  -3  -5    7.41    2.94
  -9   3   5    4.64    0.90
   8  -3  -5   10.40    2.81
  -8   3   5    8.48    1.04
  -8   3   5    9.74    1.16
   7  -3  -5   44.10    4.90
  -7   3   5   44.81    2.06
  -7   3   5   41.31    1.99
   6  -3  -5   11.93    2.63
  -6   3   5    8.42    1.06
  -6   3   5    8.23    1.01
   5  -3  -5   30.81    3.38
   5  -3  -5   31.72    3.39
  -5   3   5   35.40    1.79
  -5   3   5   35.12    3.42
  -5   3   5   34.62    1.79
   4  -3  -5   13.48    0.83
   4  -3  -5    9.56    1.92
   4  -3  -5   10.54    2.00
  -4   3   5   13.26    1.24
  -4   3   5   10.83    1.91
  -4   3   5   10.42    1.14
   3  -3  -5    7.75    0.84
   3  -3  -5    5.25    1.49
   3  -3  -5    8.20    1.70
  -3   3   5    8.38    1.06
  -3   3   5    6.11    0.91
  -3   3   5    6.31    0.87
   2  -3  -5   24.78    2.30
   2  -3  -5   28.82    1.18
   2  -3  -5   23.26    2.42
  -2   3   5   24.49    2.09
  -2   3   5   24.55    1.50
  -2   3   5   24.04    1.60
  -2   3   5   29.47    1.70
   1  -3  -5   18.12    1.29
   1  -3  -5   17.14    1.83
   1  -3  -5   14.72    1.30
   1  -3  -5   19.98    1.58
  -1   3   5   16.78    1.45
  -1   3   5   15.34    1.43
  -1   3   5   16.03    1.40
  -1   3   5   16.93    1.37
   0  -3  -5  130.49    4.14
   0  -3  -5  134.47    4.24
   0  -3  -5  131.44    4.07
   0   3   5  131.36    4.21
   0   3   5  128.22    4.26
   0   3   5  129.49    4.29
  -1  -3  -5   41.63    1.98
  -1  -3  -5   39.68    2.00
   1   3   5   38.74    2.09
   1   3   5   36.22    2.01
   1   3   5   39.29    2.07
  -2  -3  -5   91.93    3.48
  -2  -3  -5   93.58    3.51
   2   3   5   97.26    3.47
   2   3   5   95.25    3.47
  -3  -3  -5    6.30    1.03
  -3  -3  -5    6.62    1.08
  -3  -3  -5    6.49    1.11
  -3  -3  -5    8.89    1.21
   3   3   5    6.69    1.06
   3   3   5    6.75    0.94
   3   3   5    6.43    1.02
  -4  -3  -5   31.62    1.92
  -4  -3  -5   32.24    2.00
  -4  -3  -5   34.34    2.04
   4   3   5   33.97    1.52
   4   3   5   31.23    1.80
   4   3   5   27.45    1.77
  -5  -3  -5    7.08    1.09
  -5  -3  -5    9.18    1.29
  -5  -3  -5    8.27    1.26
   5   3   5    7.61    0.92
  -6  -3  -5   13.21    1.42
  -6  -3  -5   14.92    1.63
  -6  -3  -5   11.40    1.43
  -6  -3  -5   14.86    2.25
  -7  -3  -5   11.07    1.45
  -7  -3  -5   11.46    1.54
  -7  -3  -5    8.48    2.02
   7   3   5   12.32    1.22
  -8  -3  -5    9.24    1.55
  -8  -3  -5    8.21    1.38
   8   3   5   10.06    1.06
  -9  -3  -5    7.67    1.36
 -10  -3  -5    9.77    1.56
 -11  -3  -5   16.22    1.96
 -12  -3  -5    3.43    1.25
 -12  -3  -5    0.68    0.98
 -13  -3  -5   15.40    1.99
 -11   4   5    4.77    0.90
 -10   4   5    5.15    0.95
   9  -4  -5    3.48    2.50
  -9   4   5    3.83    0.86
   8  -4  -5   13.07    3.25
  -8   4   5   12.67    1.28
   7  -4  -5    6.09    2.37
  -7   4   5    9.07    1.13
  -7   4   5    8.32    1.18
   6  -4  -5   24.33    3.58
  -6   4   5   25.18    1.62
  -6   4   5   23.20    1.65
   5  -4  -5   23.30    3.12
  -5   4   5   20.66    2.71
  -5   4   5   20.87    1.72
  -5   4   5   22.19    1.60
   4  -4  -5   35.08    1.45
   4  -4  -5   34.30    3.51
  -4   4   5   32.81    1.96
  -4   4   5   37.78    2.95
  -4   4   5   33.33    1.96
   3  -4  -5  142.88    4.22
   3  -4  -5  139.29    5.74
   3  -4  -5  137.46    6.11
  -3   4   5  135.36    4.33
  -3   4   5  139.92    5.56
  -3   4   5  132.69    4.62
  -3   4   5  146.23    4.64
   2  -4  -5  178.02    4.77
   2  -4  -5  187.22    6.98
   2  -4  -5  176.14    6.34
  -2   4   5  183.52    5.67
  -2   4   5  177.07    5.58
  -2   4   5  182.43    5.43
  -2   4   5  182.11    6.16
  -2   4   5  179.40    5.70
   1  -4  -5   96.66    3.69
   1  -4  -5   95.92    3.22
   1  -4  -5   90.54    4.20
   1  -4  -5   97.25    3.44
  -1   4   5   90.74    3.45
  -1   4   5   95.42    3.50
  -1   4   5   89.81    3.57
  -1   4   5  100.25    3.71
   0  -4  -5   71.62    2.80
   0  -4  -5   69.82    2.93
   0  -4  -5   65.13    2.54
   0   4   5   68.77    3.05
   0   4   5   72.96    3.08
   0   4   5   72.23    2.97
  -1  -4  -5   54.71    1.77
  -1  -4  -5   51.28    2.45
  -1  -4  -5   51.49    2.57
   1   4   5   54.82    2.66
   1   4   5   55.30    2.67
   1   4   5   53.52    2.67
  -2  -4  -5  162.49    5.43
  -2  -4  -5  166.67    5.43
   2   4   5  161.44    5.28
   2   4   5  165.89    5.47
  -3  -4  -5   18.94    1.81
  -3  -4  -5   16.96    1.76
  -3  -4  -5   16.53    1.67
   3   4   5   17.18    1.74
   3   4   5   21.15    1.80
  -4  -4  -5   13.27    1.57
  -4  -4  -5   14.97    1.74
  -4  -4  -5   18.05    1.85
  -4  -4  -5   16.86    1.69
   4   4   5   16.65    1.69
   4   4   5   13.29    1.51
   4   4   5   15.56    1.43
  -5  -4  -5   78.92    3.55
  -5  -4  -5   91.44    3.77
  -5  -4  -5   80.29    3.98
  -5  -4  -5   81.57    3.47
   5   4   5   78.08    2.70
   5   4   5   80.60    3.18
   5   4   5   80.20    3.37
  -6  -4  -5   41.12    2.58
  -6  -4  -5   39.71    3.18
  -6  -4  -5   40.70    2.39
  -6  -4  -5   42.54    2.60
   6   4   5   42.59    1.99
  -7  -4  -5   20.51    2.71
  -7  -4  -5   18.10    2.00
  -7  -4  -5   24.29    2.29
  -8  -4  -5   15.88    2.05
  -8  -4  -5   15.80    1.96
   8   4   5   19.04    1.70
  -9  -4  -5    1.41    1.01
 -10  -4  -5    1.38    1.02
 -11  -4  -5    5.01    1.35
 -12  -4  -5    1.69    1.17
 -13  -4  -5    5.05    1.46
 -13  -4  -5    6.12    1.65
 -11   5   5    5.55    0.95
 -10   5   5   36.30    1.99
   9  -5  -5    4.63    2.76
  -9   5   5    4.76    0.99
   8  -5  -5    6.29    2.62
  -8   5   5    6.26    1.01
   7  -5  -5   12.11    2.99
  -7   5   5    9.53    1.30
   6  -5  -5   -1.06    1.47
  -6   5   5   -0.27    0.68
  -6   5   5    1.48    0.79
   5  -5  -5   10.68    2.52
  -5   5   5    8.75    2.14
  -5   5   5    7.59    1.22
  -5   5   5   11.11    1.44
   4  -5  -5    6.22    1.76
   4  -5  -5    6.84    0.84
  -4   5   5    3.22    1.55
  -4   5   5    5.91    1.16
  -4   5   5    8.31    1.25
   3  -5  -5   21.96    2.73
   3  -5  -5   24.47    1.53
  -3   5   5   24.74    2.44
  -3   5   5   22.11    1.80
  -3   5   5   24.03    2.04
  -3   5   5   21.87    1.96
   2  -5  -5   91.26    2.95
   2  -5  -5   99.80    4.75
  -2   5   5   98.55    3.83
  -2   5   5   92.99    3.84
  -2   5   5   93.00    3.64
  -2   5   5   95.72    3.98
   1  -5  -5   44.58    2.16
   1  -5  -5   48.42    3.09
   1  -5  -5   50.56    2.45
  -1   5   5   47.85    2.49
  -1   5   5   48.18    2.28
  -1   5   5   44.53    2.59
  -1   5   5   47.44    2.61
   0  -5  -5   26.06    2.28
   0  -5  -5   23.01    1.96
   0  -5  -5   23.45    1.73
   0   5   5   20.63    1.99
   0   5   5   27.09    2.25
   0   5   5   25.43    2.09
  -1  -5  -5    4.59    1.05
  -1  -5  -5    3.51    1.00
  -1  -5  -5    3.59    0.94
   1   5   5    2.73    0.91
   1   5   5    3.61    1.04
  -2  -5  -5    7.04    1.27
   2   5   5    6.34    1.18
   2   5   5    7.79    1.32
  -3  -5  -5   18.34    2.00
  -3  -5  -5   22.05    1.42
   3   5   5   24.75    2.17
   3   5   5   21.75    2.00
  -4  -5  -5    2.76    1.04
  -4  -5  -5    3.04    1.02
  -4  -5  -5    2.71    0.91
   4   5   5    2.60    0.97
   4   5   5    4.30    1.13
  -5  -5  -5    6.14    1.34
  -5  -5  -5    8.25    1.43
  -5  -5  -5    6.49    1.27
   5   5   5    8.46    1.12
   5   5   5    7.21    1.31
   5   5   5    8.84    1.32
  -6  -5  -5   29.75    2.88
  -6  -5  -5   29.24    2.63
  -6  -5  -5   27.48    2.63
  -6  -5  -5   30.01    2.54
   6   5   5   32.63    2.02
   6   5   5   29.56    2.16
   6   5   5   31.30    1.37
  -7  -5  -5    7.25    1.86
  -7  -5  -5    7.50    1.59
  -7  -5  -5   12.22    1.80
   7   5   5    7.72    1.35
   7   5   5    8.14    1.10
  -8  -5  -5    7.94    1.59
  -9  -5  -5   -0.66    0.91
 -10  -5  -5   11.48    1.93
 -11  -5  -5    4.55    1.49
 -12  -5  -5    5.74    1.59
 -13  -5  -5   -0.22    1.17
 -10   6   5    6.67    1.15
   9  -6  -5   10.76    3.42
  -9   6   5   11.53    1.44
   8  -6  -5   -3.53    1.52
  -8   6   5    0.30    0.76
   7  -6  -5   -0.76    1.60
  -7   6   5    1.57    0.91
   6  -6  -5   40.60    4.68
  -6   6   5   41.48    2.52
   5  -6  -5    4.02    1.87
  -5   6   5    2.38    1.01
  -5   6   5    1.55    1.67
   4  -6  -5    1.92    0.65
   4  -6  -5    1.94    1.48
  -4   6   5    2.15    0.92
  -4   6   5    1.70    1.29
  -4   6   5    1.71    0.95
   3  -6  -5    9.96    2.11
   3  -6  -5   13.24    1.39
  -3   6   5   11.45    1.61
  -3   6   5   11.63    1.62
  -3   6   5    9.83    1.73
   2  -6  -5    5.47    1.51
   2  -6  -5    4.55    0.79
  -2   6   5    4.21    1.19
  -2   6   5    2.77    1.01
  -2   6   5    3.03    1.04
  -2   6   5    4.31    1.09
   1  -6  -5   12.05    1.50
   1  -6  -5    9.92    1.73
   1  -6  -5   10.45    1.28
  -1   6   5   11.30    1.53
  -1   6   5   10.58    1.20
  -1   6   5    9.11    1.52
  -1   6   5    9.27    1.51
   0  -6  -5   19.14    2.08
   0  -6  -5   18.11    1.87
   0  -6  -5   17.62    1.75
   0   6   5   16.37    1.98
   0   6   5   18.07    1.94
  -1  -6  -5   77.12    3.61
  -1  -6  -5   81.19    3.67
  -1  -6  -5   74.37    3.36
   1   6   5   69.43    3.46
   1   6   5   74.25    3.69
  -2  -6  -5   12.81    1.63
  -2  -6  -5   11.20    1.61
   2   6   5    8.10    1.48
   2   6   5   14.88    1.81
  -3  -6  -5   37.01    2.51
   3   6   5   37.41    2.64
   3   6   5   40.55    2.55
  -4  -6  -5    2.51    1.00
  -4  -6  -5    2.49    0.80
  -4  -6  -5    1.28    0.89
   4   6   5    3.39    1.18
   4   6   5    1.95    1.00
  -5  -6  -5   20.81    2.20
  -5  -6  -5   22.75    2.41
  -5  -6  -5   24.12    2.14
   5   6   5   19.32    2.00
   5   6   5   16.46    2.07
  -6  -6  -5   36.88    2.99
  -6  -6  -5   38.17    2.72
  -6  -6  -5   37.11    3.16
   6   6   5   32.11    2.80
   6   6   5   36.23    2.00
   6   6   5   33.34    2.31
  -7  -6  -5    6.84    1.86
  -7  -6  -5    7.79    1.63
  -7  -6  -5    2.78    1.23
   7   6   5    8.31    1.31
   7   6   5    5.26    1.30
  -8  -6  -5   17.23    2.68
  -8  -6  -5   16.69    2.28
   8   6   5   18.06    1.55
  -9  -6  -5   15.04    2.33
 -10  -6  -5    1.29    1.26
 -11  -6  -5   23.40    2.80
 -12  -6  -5   11.66    2.21
 -13  -6  -5    4.51    1.69
  -9   7   5    1.21    0.96
   8  -7  -5    4.12    2.40
  -8   7   5    2.35    1.01
   7  -7  -5    4.62    2.31
  -7   7   5    2.89    1.10
   6  -7  -5    3.91    2.20
  -6   7   5    8.37    1.49
   5  -7  -5    5.87    2.19
  -5   7   5    4.83    1.29
   4  -7  -5    4.95    1.91
  -4   7   5    5.21    1.79
  -4   7   5    5.13    1.37
   3  -7  -5    6.15    1.84
  -3   7   5    3.87    1.27
  -3   7   5    2.45    1.20
  -3   7   5    4.47    1.40
   2  -7  -5   46.51    3.49
   2  -7  -5   49.81    2.20
  -2   7   5   48.15    3.08
  -2   7   5   51.68    3.19
  -2   7   5   56.94    2.94
  -2   7   5   48.86    3.07
   1  -7  -5   37.50    2.90
   1  -7  -5   33.99    2.35
   1  -7  -5   35.05    2.15
  -1   7   5   39.01    2.66
  -1   7   5   38.87    1.95
  -1   7   5   30.82    2.84
   0  -7  -5    5.35    1.26
   0  -7  -5    4.67    1.17
   0  -7  -5    2.19    1.16
   0  -7  -5    4.53    1.14
   0   7   5    7.12    1.45
   0   7   5    5.56    1.39
  -1  -7  -5   27.75    2.58
  -1  -7  -5   34.54    2.50
  -1  -7  -5   33.41    2.34
   1   7   5   27.74    2.70
   1   7   5   33.18    2.76
  -2  -7  -5   11.10    1.76
  -2  -7  -5    8.94    1.52
   2   7   5   11.17    1.71
   2   7   5    5.92    1.42
  -3  -7  -5   20.34    2.35
  -3  -7  -5   24.76    2.41
   3   7   5   21.26    2.29
   3   7   5   23.06    2.50
  -4  -7  -5    1.12    1.00
   4   7   5    0.09    0.97
   4   7   5    0.25    0.94
  -5  -7  -5   12.90    2.06
  -5  -7  -5   14.23    1.95
  -5  -7  -5   15.24    1.57
   5   7   5   11.27    1.89
   5   7   5   14.49    1.92
  -6  -7  -5   42.19    3.08
  -6  -7  -5   42.69    2.87
  -6  -7  -5   39.80    3.52
   6   7   5   38.30    2.71
   6   7   5   38.52    2.85
  -7  -7  -5   24.07    2.65
  -7  -7  -5   28.08    2.89
  -7  -7  -5   26.49    2.95
   7   7   5   30.16    2.90
   7   7   5   26.44    1.67
   7   7   5   24.41    2.32
  -8  -7  -5   23.44    2.86
  -8  -7  -5   17.23    2.70
   8   7   5   15.39    1.73
  -9  -7  -5    6.18    1.75
   9   7   5    4.50    0.95
 -10  -7  -5    9.04    2.02
 -11  -7  -5   -0.59    1.27
 -12  -7  -5    4.05    1.73
  -9   8   5    2.78    1.19
   8  -8  -5    3.26    2.51
  -8   8   5    6.20    1.47
   7  -8  -5   -1.62    1.96
  -7   8   5    0.57    0.90
   6  -8  -5   -0.06    1.84
  -6   8   5    3.62    1.35
   5  -8  -5   14.91    3.11
  -5   8   5   16.29    2.17
   4  -8  -5   37.99    4.13
  -4   8   5   36.52    3.47
  -4   8   5   39.19    2.94
   3  -8  -5    1.62    1.39
  -3   8   5   -0.02    1.02
  -3   8   5    1.74    1.29
   2  -8  -5    4.63    1.12
   2  -8  -5    5.34    0.98
   2  -8  -5    7.30    1.91
  -2   8   5    4.06    1.25
  -2   8   5    9.30    1.79
  -2   8   5    5.28    1.56
   1  -8  -5   27.99    2.94
   1  -8  -5   19.80    2.17
   1  -8  -5   21.84    2.03
  -1   8   5   16.23    2.32
  -1   8   5   17.58    2.24
   0  -8  -5   42.14    2.83
   0  -8  -5   34.96    2.50
   0  -8  -5   39.51    2.75
   0  -8  -5   35.76    2.84
   0   8   5   31.60    3.16
   0   8   5   40.23    3.23
  -1  -8  -5   30.10    2.85
  -1  -8  -5   26.97    2.73
  -1  -8  -5   28.43    2.65
  -1  -8  -5   33.40    2.75
   1   8   5   27.71    2.87
   1   8   5   29.49    2.85
  -2  -8  -5   12.67    1.82
  -2  -8  -5    7.64    1.69
   2   8   5    9.74    1.83
   2   8   5   11.83    1.85
  -3  -8  -5   18.13    2.35
  -3  -8  -5   17.60    2.22
   3   8   5   17.79    2.28
   3   8   5   18.71    2.51
  -4  -8  -5   17.82    2.43
   4   8   5   14.49    2.20
   4   8   5   18.22    2.28
  -5  -8  -5   45.68    3.39
  -5  -8  -5   41.19    3.03
   5   8   5   40.17    2.99
   5   8   5   45.41    3.25
  -6  -8  -5    2.27    1.29
  -6  -8  -5   -0.23    1.24
   6   8   5    3.23    1.39
   6   8   5    2.69    1.29
  -7  -8  -5   14.75    2.10
  -7  -8  -5   17.86    2.60
   7   8   5   10.89    2.01
   7   8   5   13.04    1.94
   7   8   5   13.99    1.70
  -8  -8  -5   73.51    4.58
   8   8   5   79.24    3.84
   8   8   5   69.32    2.33
  -9  -8  -5    0.77    1.18
   9   8   5   -1.19    0.76
 -10  -8  -5   16.56    2.68
 -11  -8  -5    4.14    1.75
 -12  -8  -5    3.32    1.67
   8  -9  -5    4.79    2.98
  -8   9   5    4.72    1.44
   7  -9  -5    1.10    2.28
  -7   9   5    1.97    1.26
   6  -9  -5   10.86    2.96
  -6   9   5    6.48    1.68
   5  -9  -5   -0.74    1.61
  -5   9   5   -0.32    1.01
   4  -9  -5   -0.78    1.57
  -4   9   5   -0.38    1.17
   3  -9  -5   -0.76    1.39
  -3   9   5    0.74    1.26
   2  -9  -5    4.91    1.03
   2  -9  -5    5.57    1.90
   2  -9  -5    5.19    1.06
  -2   9   5    6.61    1.69
   1  -9  -5   43.03    2.97
   1  -9  -5   41.02    3.68
   1  -9  -5   37.93    2.54
  -1   9   5   49.02    3.53
  -1   9   5   39.18    1.90
   0  -9  -5   91.16    4.55
   0  -9  -5   93.71    4.28
   0  -9  -5   92.34    4.55
   0  -9  -5   88.44    4.61
   0   9   5   99.76    5.15
  -1  -9  -5    4.44    1.40
  -1  -9  -5    4.63    1.40
  -1  -9  -5    5.81    1.48
  -1  -9  -5    4.28    1.37
   1   9   5    4.39    1.64
   1   9   5    7.54    1.77
  -2  -9  -5    4.18    1.36
  -2  -9  -5    4.29    1.45
  -2  -9  -5    4.39    1.50
   2   9   5    5.85    1.74
   2   9   5    6.47    1.75
  -3  -9  -5    1.63    1.16
  -3  -9  -5    3.15    1.30
   3   9   5    0.94    1.13
   3   9   5    3.08    1.49
  -4  -9  -5   21.40    2.62
  -4  -9  -5   20.14    2.65
   4   9   5   21.02    2.78
   4   9   5   22.53    2.65
  -5  -9  -5   11.50    2.25
   5   9   5   13.71    2.33
   5   9   5   11.17    2.09
  -6  -9  -5    3.96    1.59
   6   9   5    6.12    1.80
   6   9   5    1.27    1.22
  -7  -9  -5   25.96    3.24
   7   9   5   20.81    2.78
   7   9   5   22.85    2.66
  -8  -9  -5   40.67    4.09
   8   9   5   34.95    2.12
   8   9   5   32.50    3.03
  -9  -9  -5    4.74    1.82
   9   9   5    6.10    1.52
 -10  -9  -5    6.45    2.07
  10   9   5    7.31    1.29
 -11  -9  -5    6.27    2.00
   7 -10  -5    8.17    3.15
  -7  10   5    6.24    1.73
   6 -10  -5    1.38    2.23
  -6  10   5    1.74    1.39
   5 -10  -5    6.94    2.58
  -5  10   5    5.28    1.75
   4 -10  -5   -0.20    1.67
  -4  10   5   -0.27    1.06
   3 -10  -5   13.90    2.78
  -3  10   5    7.48    1.93
   2 -10  -5   17.24    1.61
   2 -10  -5   18.36    2.80
   2 -10  -5   17.45    1.61
  -2  10   5   17.53    2.72
   1 -10  -5    0.11    1.00
   1 -10  -5    4.35    1.72
  -1  10   5    1.08    1.30
   0 -10  -5    1.19    1.31
   0 -10  -5   -0.06    1.15
   0 -10  -5   -0.83    1.03
   0 -10  -5    0.14    1.25
   0  10   5    0.01    1.25
  -1 -10  -5    6.67    1.64
  -1 -10  -5   12.68    2.13
  -1 -10  -5    8.71    1.84
  -1 -10  -5    7.76    1.83
   1  10   5    7.89    2.08
  -2 -10  -5   12.37    2.15
  -2 -10  -5    9.07    1.74
  -2 -10  -5    9.34    1.84
   2  10   5   10.46    2.19
  -3 -10  -5    7.37    1.89
  -3 -10  -5    4.33    1.59
   3  10   5    5.25    1.70
  -4 -10  -5   -1.54    0.93
   4  10   5    0.85    1.31
  -5 -10  -5    0.50    1.19
   5  10   5   -0.08    1.23
   5  10   5    0.51    1.36
  -6 -10  -5    1.68    1.43
   6  10   5    3.09    1.70
   6  10   5    3.60    1.61
  -7 -10  -5    4.08    1.81
   7  10   5   -0.59    1.24
   7  10   5    2.03    1.44
  -8 -10  -5   -0.50    1.27
   8  10   5    0.55    1.39
   8  10   5    1.11    1.01
  -9 -10  -5    2.69    1.85
   9  10   5    1.83    1.43
 -10 -10  -5    3.74    1.81
  10  10   5    1.19    1.18
 -11 -10  -5    0.89    1.53
  -5  11   5    2.44    1.58
   4 -11  -5    1.22    2.14
  -4  11   5    0.89    1.39
   3 -11  -5    7.81    2.51
  -3  11   5    6.30    1.96
   2 -11  -5   20.58    1.70
   2 -11  -5   19.45    1.63
   2 -11  -5   19.51    3.12
  -2  11   5   15.58    2.65
   1 -11  -5    0.30    1.08
   1 -11  -5    1.12    1.62
  -1  11   5   -1.58    1.13
   0 -11  -5   15.05    2.17
   0  11   5    8.05    2.22
  -1 -11  -5   23.61    2.75
   1  11   5   16.59    2.85
  -2 -11  -5   11.13    2.28
  -2 -11  -5    6.08    1.89
   2  11   5    8.17    2.27
  -3 -11  -5   17.22    2.73
   3  11   5   24.95    3.39
  -4 -11  -5   40.61    4.07
   4  11   5   31.34    3.70
  -5 -11  -5   16.79    2.86
   5  11   5   11.89    2.42
  -6 -11  -5    8.93    2.31
   6  11   5    8.81    2.18
  -7 -11  -5    6.57    2.04
   7  11   5    6.07    2.00
  -8 -11  -5    6.61    2.30
   8  11   5   12.62    2.40
  -9 -11  -5    1.54    1.60
   9  11   5    3.41    1.67
 -10 -11  -5   -0.69    1.52
  10  11   5    1.56    1.46
  -4  12   5    6.13    2.01
  -3  12   5    2.14    1.72
   2 -12  -5    1.50    0.75
  -2  12   5    0.94    1.56
   1 -12  -5    1.13    1.25
   1 -12  -5    1.86    1.13
  -1  12   5   -0.28    1.46
   0 -12  -5   14.17    2.24
   0  12   5    4.11    1.85
  -1 -12  -5   -1.07    1.22
   1  12   5   -0.22    1.49
   2  12   5    0.61    1.36
  -3 -12  -5    9.00    2.24
   3  12   5   12.42    2.70
  -4 -12  -5   11.91    2.59
   4  12   5   12.87    2.76
  -5 -12  -5    5.02    2.04
   5  12   5    7.04    2.28
  -6 -12  -5   -0.62    1.38
   6  12   5    1.79    1.66
  -7 -12  -5    0.40    1.41
  -8 -12  -5   -0.09    1.64
  -2  13   5    7.55    2.28
   1 -13  -5   -0.75    1.02
   1 -13  -5    0.38    1.27
  -1  13   5    0.85    1.56
   0 -13  -5   -1.64    1.20
   0 -13  -5   -2.22    1.26
   0  13   5   -1.93    1.25
   1  13   5   -0.50    1.64
   2  13   5    1.92    1.77
   3  13   5    7.43    2.27
   4  13   5    1.76    1.86
  -5 -13  -5    0.72    1.80
   5  13   5    0.21    1.94
  -6 -13  -5   13.60    3.04
  -5 -12   6    8.17    2.58
   4  12  -6    7.54    2.54
  -4 -12   6    3.97    2.15
   3  12  -6    2.23    1.96
   2  12  -6    0.17    1.56
   1  12  -6   -0.79    1.64
   0  12  -6   -1.50    1.50
   0 -12   6    3.19    1.79
  -1  12  -6    1.55    1.91
   1 -12   6    4.16    1.72
   1 -12   6    1.03    1.52
  -2  12  -6    1.08    1.71
   2 -12   6    0.44    1.28
   2 -12   6    2.60    1.26
  -3  12  -6    9.45    2.35
  -7 -11   6   10.27    2.69
  -6 -11   6   12.04    2.90
   5  11  -6   -0.35    1.52
  -5 -11   6   -2.61    1.38
   4  11  -6    1.27    1.53
  -4 -11   6    0.97    1.63
   3  11  -6    0.71    1.51
  -3 -11   6    0.18    1.59
   2  11  -6   -0.74    1.37
  -2 -11   6    2.20    1.65
   1  11  -6    3.78    1.99
  -1 -11   6    4.46    1.87
   0  11  -6    0.47    1.65
   0 -11   6    0.58    1.48
   0 -11   6    0.52    1.53
  -1  11  -6   11.76    2.64
   1 -11   6    9.03    2.00
   1 -11   6   12.85    2.15
  -2  11  -6    6.52    2.20
   2 -11   6    3.12    1.35
   2 -11   6    6.19    1.48
  -3  11  -6    1.34    1.55
   3 -11   6    1.14    0.78
  -4  11  -6    7.21    2.30
  -5  11  -6    7.22    2.19
  -8 -10   6    8.94    2.72
   7  10  -6    4.64    1.88
  -7 -10   6    2.27    1.96
   6  10  -6    1.03    1.98
  -6 -10   6   -1.31    1.41
   5  10  -6   10.67    2.43
   5  10  -6    6.88    2.32
  -5 -10   6   11.37    2.57
   4  10  -6    6.49    2.16
   4  10  -6   12.94    2.59
  -4 -10   6    8.19    2.27
   3  10  -6   13.04    2.60
   3  10  -6   11.32    2.38
  -3 -10   6   13.80    2.64
   2  10  -6   26.73    3.57
  -2 -10   6   19.77    2.95
   1  10  -6    3.11    1.82
  -1 -10   6    3.57    1.68
  -1 -10   6    3.34    1.71
  -1 -10   6    4.82    1.80
   0  10  -6   11.66    2.42
   0 -10   6   12.79    2.23
   0 -10   6    9.49    2.00
  -1  10  -6    7.21    1.97
   1 -10   6    5.57    1.65
   1 -10   6    2.60    1.47
  -2  10  -6   11.40    2.41
   2 -10   6    7.00    1.59
   2 -10   6    8.80    1.62
  -3  10  -6   17.82    2.86
   3 -10   6   14.32    1.49
   3 -10   6   13.76    1.44
  -4  10  -6    2.19    1.52
  -5  10  -6    2.69    1.68
  -6  10  -6    4.79    1.74
  -7  10  -6    0.79    1.45
   9   9  -6   -0.98    2.38
  -9  -9   6    2.12    1.91
   8   9  -6    0.73    2.30
  -8  -9   6    0.70    1.68
   7   9  -6    0.54    2.28
   7   9  -6    2.94    1.51
  -7  -9   6    2.27    1.76
   6   9  -6    8.73    2.33
   6   9  -6    9.96    2.10
  -6  -9   6    9.93    2.34
   5   9  -6   19.43    3.04
   5   9  -6   14.67    2.46
   5   9  -6   18.41    2.96
  -5  -9   6   17.27    2.88
   4   9  -6    7.25    1.98
   4   9  -6   10.48    2.27
   4   9  -6    8.30    2.23
  -4  -9   6   10.18    2.33
   3   9  -6   20.69    3.00
   3   9  -6   25.33    3.04
  -3  -9   6   26.45    3.34
   2   9  -6    5.37    1.82
  -2  -9   6    8.88    1.90
  -2  -9   6    9.54    2.02
  -2  -9   6    8.16    2.01
   1   9  -6   36.23    3.89
  -1  -9   6   34.82    3.34
  -1  -9   6   38.07    3.66
  -1  -9   6   34.39    3.28
   0   9  -6    8.14    2.06
   0  -9   6    4.57    1.61
   0  -9   6   10.16    2.10
   0  -9   6    9.68    1.96
  -1   9  -6   21.13    2.96
   1  -9   6   27.33    3.08
   1  -9   6   23.82    2.62
   1  -9   6   24.04    2.50
  -2   9  -6    0.31    1.16
   2  -9   6    0.99    1.02
   2  -9   6    0.70    1.11
  -3   9  -6    1.38    1.30
   3  -9   6    1.19    0.86
   3  -9   6    1.49    0.92
  -4   9  -6   17.08    2.63
  -5   9  -6   15.58    2.41
  -6   9  -6    3.85    1.60
  -7   9  -6    0.07    1.10
  -8   9  -6    3.76    1.48
  10   8  -6   33.88    5.29
 -10  -8   6   38.31    4.35
   9   8  -6   12.19    3.48
  -9  -8   6    8.21    2.26
   8   8  -6    1.11    2.29
  -8  -8   6    1.37    1.53
   7   8  -6    2.09    2.24
  -7  -8   6    7.55    2.16
   6   8  -6    5.42    1.32
   6   8  -6    5.06    2.16
   6   8  -6    9.13    1.93
   6   8  -6    4.00    1.74
  -6  -8   6    4.35    1.79
   5   8  -6    0.21    1.12
   5   8  -6    1.82    1.47
   5   8  -6   -0.14    1.41
   5   8  -6    2.42    1.03
  -5  -8   6    2.33    1.61
   4   8  -6   13.09    2.41
   4   8  -6   13.69    2.41
   4   8  -6   12.19    2.16
  -4  -8   6   15.54    2.58
   3   8  -6   17.60    2.55
   3   8  -6   13.70    2.24
   3   8  -6   19.97    2.73
  -3  -8   6   17.71    2.40
  -3  -8   6   20.30    2.69
  -3  -8   6   14.10    2.27
   2   8  -6    6.24    1.72
   2   8  -6    7.46    1.78
  -2  -8   6    6.27    1.66
  -2  -8   6    3.88    1.37
  -2  -8   6    2.39    1.34
   1   8  -6    9.96    2.10
   1   8  -6    5.28    1.65
  -1  -8   6   10.42    2.00
  -1  -8   6    8.84    1.72
  -1  -8   6    6.88    1.72
   0   8  -6   16.12    2.61
   0   8  -6   14.33    2.25
   0  -8   6   12.32    2.02
   0  -8   6   20.26    2.62
   0  -8   6   11.40    1.92
  -1   8  -6   65.81    4.21
   1  -8   6   65.20    3.89
   1  -8   6   61.26    3.45
   1  -8   6   64.91    3.52
  -2   8  -6   16.34    2.43
   2  -8   6   20.39    2.46
   2  -8   6   17.50    1.95
   2  -8   6   15.53    1.94
  -3   8  -6    0.77    1.10
   3  -8   6   -0.04    0.78
   3  -8   6    0.64    0.83
  -4   8  -6    4.60    1.56
  -5   8  -6    2.79    1.38
  -6   8  -6    4.90    1.66
  -7   8  -6   14.15    2.26
  -8   8  -6   -0.61    1.03
  -9   8  -6    4.21    1.40
 -11  -7   6   -1.34    1.46
  10   7  -6   -1.81    2.35
 -10  -7   6    2.26    1.63
   9   7  -6    0.94    2.51
  -9  -7   6    2.30    1.73
   8   7  -6    8.06    2.87
  -8  -7   6    7.66    2.09
   7   7  -6   28.29    4.06
  -7  -7   6   27.06    3.28
   6   7  -6   19.42    1.91
   6   7  -6   21.67    2.42
   6   7  -6   20.86    2.83
   6   7  -6   13.84    2.75
  -6  -7   6   16.27    2.60
   5   7  -6   14.03    2.33
   5   7  -6   13.09    2.06
   5   7  -6   11.34    2.44
   5   7  -6   14.99    1.89
  -5  -7   6   17.30    2.54
   4   7  -6    2.43    1.30
   4   7  -6    1.01    1.38
   4   7  -6    0.31    1.12
  -4  -7   6    2.35    1.34
  -4  -7   6    0.58    1.07
   3   7  -6   26.03    2.95
   3   7  -6   31.07    2.97
   3   7  -6   28.03    3.07
  -3  -7   6   28.99    3.16
   2   7  -6   -0.52    1.01
   2   7  -6    2.39    1.21
  -2  -7   6   -0.42    0.91
  -2  -7   6    0.96    1.06
  -2  -7   6    2.38    1.26
   1   7  -6    2.04    1.24
   1   7  -6   -0.34    0.78
  -1  -7   6   -0.78    0.90
  -1  -7   6   -0.03    0.93
  -1  -7   6   -0.97    0.93
   0   7  -6   65.93    3.85
   0   7  -6   58.24    3.45
   0  -7   6   52.03    3.17
   0  -7   6   60.85    3.31
   0  -7   6   54.69    3.50
  -1   7  -6    9.81    1.73
  -1   7  -6    9.44    1.95
   1  -7   6   11.43    1.69
   1  -7   6    9.68    1.55
   1  -7   6   10.16    1.82
  -2   7  -6    6.37    1.54
  -2   7  -6    4.44    1.50
  -2   7  -6    5.63    0.98
   2  -7   6    5.13    1.26
   2  -7   6    6.99    1.25
   2  -7   6    3.56    1.30
  -3   7  -6   11.72    1.94
  -3   7  -6   13.87    2.06
  -3   7  -6   11.54    1.63
   3  -7   6   13.45    1.40
   3  -7   6   12.04    1.78
   3  -7   6   12.09    1.29
  -4   7  -6   15.14    2.16
  -5   7  -6   32.45    3.01
  -6   7  -6   11.84    1.93
  -7   7  -6   19.56    2.36
  -8   7  -6    3.65    1.35
  -9   7  -6    1.99    1.20
 -10   7  -6    1.45    1.13
 -11  -6   6    6.76    2.15
  10   6  -6    1.19    2.61
 -10  -6   6    2.24    1.58
   9   6  -6   -0.10    2.22
  -9  -6   6    1.91    1.43
   8   6  -6    5.08    2.48
  -8  -6   6    3.14    1.47
   7   6  -6   36.24    4.39
  -7  -6   6   44.57    3.97
   6   6  -6   25.59    1.66
   6   6  -6   29.47    3.03
   6   6  -6   30.89    3.75
  -6  -6   6   23.54    2.88
  -6  -6   6   33.86    3.19
   5   6  -6    7.56    1.52
   5   6  -6   10.59    1.49
   5   6  -6    6.55    2.03
   5   6  -6    9.88    1.85
  -5  -6   6    5.86    1.54
  -5  -6   6    6.26    1.61
   4   6  -6   15.68    2.40
   4   6  -6   14.22    1.75
   4   6  -6   14.83    1.99
   4   6  -6   13.66    2.13
  -4  -6   6   11.79    1.49
  -4  -6   6   15.08    2.08
  -4  -6   6   12.46    2.03
   3   6  -6    3.77    1.31
   3   6  -6    3.75    1.47
   3   6  -6    4.76    1.34
  -3  -6   6    3.88    1.25
   2   6  -6    3.38    1.25
   2   6  -6    2.43    1.11
  -2  -6   6    3.04    1.16
  -2  -6   6    0.79    1.01
  -2  -6   6    0.51    0.90
   1   6  -6   -1.38    0.84
   1   6  -6   -0.12    0.84
  -1  -6   6    0.19    0.77
  -1  -6   6    0.85    1.02
  -1  -6   6    1.52    0.99
   0   6  -6   18.42    2.17
   0   6  -6   19.63    2.33
   0  -6   6   19.97    2.33
   0  -6   6   18.94    2.06
   0  -6   6   19.33    2.03
  -1   6  -6   43.52    2.83
  -1   6  -6   38.00    2.81
   1  -6   6   35.99    2.59
   1  -6   6   43.03    2.57
   1  -6   6   39.93    2.43
  -2   6  -6   10.59    1.65
  -2   6  -6    5.74    1.07
  -2   6  -6    5.58    1.45
   2  -6   6    6.42    1.16
   2  -6   6    8.26    1.29
   2  -6   6    8.63    1.56
  -3   6  -6   41.52    2.76
  -3   6  -6   35.73    2.63
  -3   6  -6   39.29    2.67
  -3   6  -6   39.96    2.76
   3  -6   6   37.95    1.96
   3  -6   6   40.64    2.05
  -4   6  -6   32.18    2.83
  -4   6  -6   32.54    2.79
  -5   6  -6    1.23    1.05
  -6   6  -6    3.40    1.21
  -7   6  -6    8.01    1.54
  -8   6  -6    8.56    1.50
  -9   6  -6   10.45    1.63
 -10   6  -6    4.50    1.24
 -11   6  -6    3.57    1.22
 -11  -5   6    0.54    1.18
  10   5  -6    4.51    2.60
 -10  -5   6    2.72    1.50
   9   5  -6    4.84    2.60
  -9  -5   6    1.02    1.36
   8   5  -6    1.07    1.86
  -8  -5   6    0.70    1.15
   7   5  -6   40.19    4.57
  -7  -5   6   33.21    3.29
   6   5  -6    2.65    1.26
   6   5  -6    3.63    1.78
  -6  -5   6    0.64    1.08
  -6  -5   6    3.34    1.31
   5   5  -6   62.14    2.70
   5   5  -6   53.16    3.95
   5   5  -6   56.08    3.45
  -5  -5   6   58.80    3.56
  -5  -5   6   52.93    3.30
   4   5  -6    2.76    0.87
   4   5  -6    1.01    0.95
   4   5  -6    1.01    1.00
   4   5  -6    3.24    1.38
  -4  -5   6    3.74    1.20
  -4  -5   6    2.33    1.11
  -4  -5   6    2.11    0.99
   3   5  -6  102.75    4.93
   3   5  -6  101.80    4.63
   3   5  -6   97.52    4.26
  -3  -5   6  106.63    4.47
  -3  -5   6   92.31    4.44
   2   5  -6   16.04    1.92
   2   5  -6   22.45    2.39
  -2  -5   6   17.85    1.91
  -2  -5   6   18.48    2.15
   1   5  -6  121.10    5.01
   1   5  -6  122.63    4.87
  -1  -5   6  119.64    4.64
  -1  -5   6  128.50    4.83
  -1  -5   6  120.24    4.98
   0   5  -6    3.85    1.22
   0   5  -6    4.63    1.17
   0  -5   6    4.77    1.16
   0  -5   6    1.38    0.86
   0  -5   6    7.01    1.28
  -1   5  -6   11.97    1.61
  -1   5  -6   12.79    1.18
  -1   5  -6   12.05    1.76
   1  -5   6   13.11    1.56
   1  -5   6   11.26    1.46
   1  -5   6    9.20    1.48
  -2   5  -6  121.53    4.45
  -2   5  -6  120.84    4.76
  -2   5  -6  113.36    4.77
  -2   5  -6  120.25    4.61
   2  -5   6  116.82    4.23
   2  -5   6  121.97    4.19
   2  -5   6  122.00    4.70
  -3   5  -6   12.30    1.53
  -3   5  -6   14.91    1.83
  -3   5  -6   13.90    1.74
  -3   5  -6   13.78    1.68
  -3   5  -6   13.52    1.76
   3  -5   6   14.14    1.21
   3  -5   6   12.01    1.18
  -4   5  -6   40.37    2.61
  -4   5  -6   44.08    2.62
   4  -5   6   41.28    2.34
  -5   5  -6    4.03    1.12
  -5   5  -6    4.68    1.15
   5  -5   6    5.85    1.02
  -6   5  -6    5.84    1.26
  -6   5  -6    6.01    1.21
  -7   5  -6    8.37    1.41
  -8   5  -6    2.02    0.95
  -9   5  -6    2.05    0.93
 -10   5  -6   10.16    1.48
 -11   5  -6   -0.33    0.88
 -12  -4   6   -0.10    1.46
 -11  -4   6    0.58    1.30
  10   4  -6    0.13    2.17
 -10  -4   6    0.94    1.31
   9   4  -6    6.93    2.75
  -9  -4   6    6.58    1.69
   8   4  -6   40.32    4.84
  -8  -4   6   30.43    3.06
   7   4  -6    6.99    2.37
  -7  -4   6    4.42    1.35
   6   4  -6    1.48    1.58
   6   4  -6    4.78    1.26
  -6  -4   6    3.61    1.25
  -6  -4   6    5.46    1.41
   5   4  -6   54.32    3.14
   5   4  -6   56.41    3.56
   5   4  -6   56.22    3.99
   5   4  -6   58.49    2.19
  -5  -4   6   57.54    3.19
  -5  -4   6   56.57    3.26
   4   4  -6    5.13    1.29
   4   4  -6    5.64    1.31
   4   4  -6    3.83    1.46
   4   4  -6    6.95    1.02
  -4  -4   6    4.63    1.17
  -4  -4   6    5.72    1.31
   3   4  -6   40.81    2.45
   3   4  -6   42.65    2.37
   3   4  -6   45.22    2.80
   3   4  -6   43.59    2.54
   3   4  -6   42.14    2.98
  -3  -4   6   39.78    2.69
  -3  -4   6   41.25    2.58
  -3  -4   6   45.53    2.37
   2   4  -6  171.03    5.46
   2   4  -6  164.26    5.73
   2   4  -6  168.54    6.02
  -2  -4   6  169.21    6.03
  -2  -4   6  178.53    5.81
   1   4  -6  113.49    4.37
   1   4  -6  114.34    4.57
   1   4  -6  105.74    3.55
  -1  -4   6  109.89    4.41
  -1  -4   6  113.40    4.26
   0   4  -6    2.73    1.03
   0   4  -6    5.29    1.13
   0  -4   6    1.85    0.98
   0  -4   6    1.29    0.82
   0  -4   6    3.45    0.97
  -1   4  -6  139.43    5.12
  -1   4  -6  136.22    4.94
  -1   4  -6  133.26    4.85
   1  -4   6  138.65    4.74
   1  -4   6  142.80    5.04
   1  -4   6  135.97    4.65
  -2   4  -6   15.65    1.71
  -2   4  -6   15.84    1.58
  -2   4  -6   15.33    1.74
  -2   4  -6   15.09    1.65
   2  -4   6   14.87    1.40
   2  -4   6   16.44    1.68
   2  -4   6   17.29    1.52
  -3   4  -6  150.87    5.12
  -3   4  -6  142.65    4.76
  -3   4  -6  143.28    4.92
  -3   4  -6  139.96    5.07
   3  -4   6  148.91    4.25
   3  -4   6  137.44    4.13
  -4   4  -6   32.02    2.01
  -4   4  -6   29.31    2.07
  -4   4  -6   29.47    1.99
   4  -4   6   29.67    1.83
  -5   4  -6   20.09    1.85
  -5   4  -6   16.79    1.70
   5  -4   6   18.04    1.44
  -6   4  -6    7.42    1.14
  -6   4  -6    8.76    1.31
  -7   4  -6    9.71    1.34
  -7   4  -6    9.46    1.29
  -8   4  -6   22.76    1.91
  -9   4  -6   14.85    1.56
 -10   4  -6    1.08    0.82
 -11   4  -6   18.10    1.62
 -12   4  -6    2.54    0.87
 -12  -3   6    2.38    1.29
  11   3  -6    0.88    2.39
 -11  -3   6    4.40    1.52
  10   3  -6    4.76    2.56
 -10  -3   6    2.50    1.29
   9   3  -6   24.26    4.11
  -9  -3   6   18.74    2.31
   8   3  -6   13.67    3.04
  -8  -3   6   15.83    2.09
   7   3  -6    6.97    1.34
   7   3  -6    6.96    2.24
   7   3  -6    6.91    2.02
  -7  -3   6    5.68    1.44
   6   3  -6   74.41    4.94
   6   3  -6   71.65    4.53
  -6  -3   6   81.97    3.73
  -6  -3   6   73.48    3.71
   5   3  -6    6.42    1.77
   5   3  -6    4.41    1.53
   5   3  -6    6.54    1.32
  -5  -3   6    5.33    1.19
  -5  -3   6    5.64    1.26
  -5  -3   6    3.79    1.13
   4   3  -6    4.96    1.49
   4   3  -6    6.18    0.79
   4   3  -6    4.48    1.30
   4   3  -6    3.35    1.05
  -4  -3   6    3.74    1.11
  -4  -3   6    4.71    1.12
  -4  -3   6    2.16    0.98
   3   3  -6   16.84    1.81
   3   3  -6   17.24    1.52
   3   3  -6   18.59    1.88
   3   3  -6   15.44    2.09
  -3  -3   6   15.19    1.62
  -3  -3   6   17.03    1.81
  -3  -3   6   19.59    1.90
  -3  -3   6   15.44    1.74
   2   3  -6    4.40    1.06
   2   3  -6    5.03    1.14
  -2  -3   6    6.00    1.12
  -2  -3   6    4.10    1.04
  -2  -3   6    3.98    1.01
   1   3  -6   88.28    3.58
   1   3  -6   91.76    3.75
   1   3  -6   88.09    3.18
  -1  -3   6   86.90    3.46
  -1  -3   6   79.74    3.50
   0   3  -6  158.16    5.22
   0   3  -6  152.51    5.26
   0  -3   6  149.10    5.22
   0  -3   6  156.42    5.06
   0  -3   6  163.76    5.18
  -1   3  -6   40.91    2.33
  -1   3  -6   44.21    2.23
  -1   3  -6   47.01    2.48
  -1   3  -6   48.48    2.41
   1  -3   6   46.45    2.28
   1  -3   6   43.97    2.24
   1  -3   6   45.25    2.39
  -2   3  -6   17.11    1.60
  -2   3  -6   18.04    1.69
  -2   3  -6   17.83    1.67
  -2   3  -6   16.79    1.58
   2  -3   6   15.14    1.37
   2  -3   6   14.60    1.35
   2  -3   6   18.07    1.67
  -3   3  -6   22.22    1.73
  -3   3  -6   17.33    1.60
  -3   3  -6   18.42    1.70
  -3   3  -6   20.01    1.60
   3  -3   6   17.37    1.17
   3  -3   6   16.45    1.11
  -4   3  -6    6.70    1.01
  -4   3  -6    4.83    0.92
  -4   3  -6    4.92    0.98
  -4   3  -6    5.04    0.96
   4  -3   6    6.32    0.94
  -5   3  -6   47.29    2.32
  -5   3  -6   47.85    2.31
   5  -3   6   46.84    1.94
  -6   3  -6   14.88    1.40
  -6   3  -6   12.02    1.33
  -7   3  -6    1.25    0.66
  -7   3  -6    1.58    0.65
  -8   3  -6   12.20    1.32
  -8   3  -6   12.09    1.31
  -9   3  -6    4.00    0.88
 -10   3  -6    5.68    0.98
 -11   3  -6    0.40    0.68
 -12  -2   6   11.61    2.11
 -11  -2   6    1.11    1.06
  10   2  -6    3.16    2.33
 -10  -2   6    5.61    1.47
   9   2  -6   53.70    5.75
  -9  -2   6   49.18    3.09
   8   2  -6    3.47    2.12
   8   2  -6    7.06    2.45
  -8  -2   6    5.46    1.29
   7   2  -6   20.52    3.04
   7   2  -6   23.90    3.51
   7   2  -6   23.25    1.71
  -7  -2   6   16.38    1.88
  -7  -2   6   23.77    2.26
  -7  -2   6   17.96    1.70
   6   2  -6   24.10    1.79
   6   2  -6   22.68    2.98
   6   2  -6   19.88    3.07
  -6  -2   6   20.52    1.78
  -6  -2   6   23.86    2.17
  -6  -2   6   21.86    2.03
   5   2  -6    4.46    1.49
   5   2  -6    6.33    1.73
  -5  -2   6    5.71    1.13
  -5  -2   6    4.61    1.07
  -5  -2   6    5.03    1.08
  -5  -2   6    5.56    1.00
   4   2  -6  104.75    4.86
   4   2  -6  109.56    4.06
   4   2  -6  113.05    5.41
  -4  -2   6  105.51    3.95
  -4  -2   6  109.29    4.06
  -4  -2   6  104.42    4.15
  -4  -2   6  109.85    4.12
   3   2  -6  186.50    6.87
   3   2  -6  202.13    5.70
   3   2  -6  193.59    7.39
   3   2  -6  203.61    6.27
  -3  -2   6  193.52    6.67
  -3  -2   6  201.50    6.25
  -3  -2   6  202.65    6.18
  -3  -2   6  198.63    6.28
   2   2  -6   69.98    3.19
   2   2  -6   74.52    2.84
   2   2  -6   72.23    3.11
  -2  -2   6   68.89    2.92
  -2  -2   6   69.56    3.02
  -2  -2   6   67.29    3.01
  -2  -2   6   68.92    2.98
   1   2  -6    8.20    1.13
   1   2  -6    7.84    1.19
  -1  -2   6    7.96    1.17
  -1  -2   6    9.02    1.21
  -1  -2   6   10.47    1.32
   0   2  -6   48.50    2.32
   0   2  -6   47.65    2.30
   0   2  -6   43.93    2.26
   0  -2   6   48.64    2.34
   0  -2   6   44.06    2.30
   0  -2   6   47.47    2.26
  -1   2  -6  253.74    7.20
  -1   2  -6  246.28    7.07
  -1   2  -6  249.96    7.31
  -1   2  -6  264.64    7.29
   1  -2   6  257.83    7.09
   1  -2   6  260.64    7.35
   1  -2   6  257.51    7.15
  -2   2  -6  123.28    4.10
  -2   2  -6  128.58    4.12
  -2   2  -6  117.93    4.01
  -2   2  -6  119.42    3.98
   2  -2   6  125.17    4.10
   2  -2   6  123.58    3.88
   2  -2   6  117.58    3.78
  -3   2  -6  153.93    4.74
  -3   2  -6  154.60    4.82
  -3   2  -6  151.18    4.84
  -3   2  -6  156.79    4.66
   3  -2   6  156.05    4.27
   3  -2   6  153.68    4.22
  -4   2  -6    5.31    0.83
  -4   2  -6    5.32    0.88
  -4   2  -6    4.83    0.88
  -4   2  -6    5.04    0.85
   4  -2   6    6.79    0.92
  -5   2  -6   10.26    1.13
  -5   2  -6    8.53    1.04
   5  -2   6   10.41    0.93
  -6   2  -6   43.70    2.03
  -6   2  -6   43.67    2.07
  -7   2  -6    1.13    0.57
  -7   2  -6    2.14    0.70
  -8   2  -6   21.60    1.44
  -8   2  -6   24.57    1.52
  -9   2  -6    3.13    0.75
  -9   2  -6    2.88    0.77
 -10   2  -6    8.98    1.08
 -11   2  -6    6.82    0.99
 -12   2  -6   10.52    1.09
 -12  -1   6   11.25    1.83
 -11  -1   6    1.78    1.08
  10   1  -6    9.28    3.16
 -10  -1   6   11.41    1.73
   9   1  -6   15.43    3.33
  -9  -1   6   15.85    1.88
   8   1  -6   11.99    2.93
   8   1  -6    7.20    2.39
  -8  -1   6   11.99    1.56
   7   1  -6   -1.45    1.40
   7   1  -6    0.56    1.50
  -7  -1   6    2.14    0.91
  -7  -1   6    0.94    0.63
  -7  -1   6    0.31    0.73
   6   1  -6   24.99    1.60
   6   1  -6   26.29    3.31
   6   1  -6   21.07    3.15
  -6  -1   6   23.45    1.96
  -6  -1   6   21.79    1.46
  -6  -1   6   22.02    1.97
   5   1  -6   30.53    3.32
   5   1  -6   29.63    3.06
   5   1  -6   34.26    1.92
  -5  -1   6   34.82    2.05
  -5  -1   6   36.13    2.10
  -5  -1   6   28.68    2.97
  -5  -1   6   31.10    1.73
   4   1  -6   25.91    2.64
   4   1  -6   32.08    3.18
  -4  -1   6   25.22    1.79
  -4  -1   6   29.44    1.69
  -4  -1   6   30.60    1.91
   3   1  -6   30.99    1.85
   3   1  -6   28.38    2.76
   3   1  -6   29.56    2.38
  -3  -1   6   28.75    1.81
  -3  -1   6   30.93    1.74
  -3  -1   6   32.13    1.88
  -3  -1   6   26.68    1.75
   2   1  -6   15.95    1.48
  -2  -1   6   16.59    1.47
  -2  -1   6   18.11    1.53
  -2  -1   6   17.57    1.50
   1   1  -6  170.36    5.14
   1   1  -6  173.92    5.61
   1   1  -6  167.50    5.21
   1   1  -6  171.04    5.03
  -1  -1   6  171.12    5.17
  -1  -1   6  165.58    5.20
  -1  -1   6  168.98    5.14
  -1  -1   6  166.52    5.05
  -1  -1   6  163.55    5.16
   0   1  -6   41.53    2.04
   0   1  -6   43.07    2.03
   0   1  -6   41.41    2.04
   0  -1   6   45.31    2.09
   0  -1   6   40.02    2.04
   0  -1   6   46.54    2.07
  -1   1  -6  219.39    6.27
  -1   1  -6  228.30    6.47
  -1   1  -6  230.95    6.41
   1  -1   6  225.57    6.25
   1  -1   6  227.87    6.38
   1  -1   6  225.63    6.41
  -2   1  -6  172.40    5.06
  -2   1  -6  164.96    5.08
  -2   1  -6  164.59    4.94
  -2   1  -6  174.46    5.07
   2  -1   6  169.85    4.89
   2  -1   6  170.64    5.04
   2  -1   6  172.07    4.86
  -3   1  -6   33.22    1.70
  -3   1  -6   34.60    1.79
  -3   1  -6   34.44    1.78
  -3   1  -6   33.30    1.70
   3  -1   6   32.11    1.46
   3  -1   6   33.36    1.45
  -4   1  -6  191.07    5.46
  -4   1  -6  184.38    5.45
  -4   1  -6  189.36    5.30
  -4   1  -6  181.92    5.20
   4  -1   6  192.36    5.31
  -5   1  -6  130.68    4.04
  -5   1  -6  128.53    3.85
  -5   1  -6  124.25    4.03
   5  -1   6  129.41    3.69
  -6   1  -6   17.87    1.30
  -6   1  -6   20.01    1.29
  -7   1  -6   20.57    1.36
  -7   1  -6   21.67    1.40
  -8   1  -6   10.33    1.12
  -8   1  -6    9.77    1.10
  -9   1  -6    7.42    1.01
  -9   1  -6    9.55    1.12
 -10   1  -6   37.59    1.92
 -11   1  -6   11.00    1.20
 -12   1  -6   -0.06    0.60
 -13   1  -6    3.57    0.82
 -12   0   6   15.52    1.95
 -11   0   6   13.24    1.77
 -10   0   6    1.71    0.89
   9   0  -6   15.67    3.35
   9   0  -6   14.23    3.27
  -9   0   6   17.00    1.79
   8   0  -6   35.30    4.46
   8   0  -6   34.39    4.44
  -8   0   6   31.11    2.05
   7   0  -6    2.89    1.81
   7   0  -6    3.34    1.79
  -7   0   6    3.76    0.95
  -7   0   6    2.28    0.83
   6   0  -6    3.45    1.73
   6   0  -6    1.47    1.56
  -6   0   6    3.88    0.93
  -6   0   6    3.46    0.89
   5   0  -6   16.49    1.33
   5   0  -6   13.04    2.38
   5   0  -6   16.67    2.41
  -5   0   6   13.04    1.39
  -5   0   6   15.26    1.47
  -5   0   6   18.09    2.50
   4   0  -6  107.41    3.63
   4   0  -6  101.92    5.07
   4   0  -6  100.99    5.15
  -4   0   6  107.58    3.62
  -4   0   6  111.93    3.79
  -4   0   6  111.68    4.98
  -4   0   6  109.25    3.53
  -4   0   6  112.80    3.80
   3   0  -6   88.24    4.26
   3   0  -6   87.84    4.36
  -3   0   6   87.84    3.07
  -3   0   6   85.09    3.09
  -3   0   6   90.84    3.26
  -3   0   6   86.61    3.22
   2   0  -6  223.18    6.22
   2   0  -6  221.17    7.35
   2   0  -6  205.29    7.30
  -2   0   6  223.25    6.26
  -2   0   6  215.99    6.09
  -2   0   6  216.31    6.23
  -2   0   6  216.23    7.10
  -2   0   6  210.18    6.20
   1   0  -6    1.24    0.62
   1   0  -6    3.78    0.72
   1   0  -6    4.91    1.01
   1   0  -6    2.83    0.74
  -1   0   6    3.39    0.75
  -1   0   6    3.40    0.73
  -1   0   6    2.86    0.76
  -1   0   6    3.77    0.76
   0   0  -6  451.16   11.39
   0   0  -6  446.09   11.49
   0   0  -6  451.26   11.67
   0   0  -6  451.58   11.26
   0   0   6  435.16   11.26
   0   0   6  445.50   11.47
   0   0   6  438.32   11.69
   0   0   6  454.24   11.47
  -1   0  -6   95.29    3.13
  -1   0  -6   91.99    3.15
   1   0   6   91.56    3.11
   1   0   6   83.71    3.06
   1   0   6   90.67    3.12
   1   0   6   91.00    3.13
  -2   0  -6   38.98    1.89
  -2   0  -6   42.93    1.90
  -2   0  -6   40.07    1.82
  -2   0  -6   41.75    1.90
   2   0   6   40.92    1.90
   2   0   6   37.02    1.81
   2   0   6   38.57    1.80
  -3   0  -6   12.47    1.17
  -3   0  -6   13.36    1.17
  -3   0  -6   10.67    1.07
   3   0   6   11.80    1.00
   3   0   6   10.11    0.94
  -4   0  -6   18.73    1.32
  -4   0  -6   16.53    1.23
  -4   0  -6   19.82    1.28
  -5   0  -6   77.97    2.67
  -5   0  -6   76.48    2.80
  -5   0  -6   73.64    2.79
   5   0   6   78.56    2.56
  -6   0  -6    0.42    0.52
  -6   0  -6    0.01    0.46
  -7   0  -6   23.52    1.47
  -7   0  -6   22.08    1.48
  -8   0  -6    3.26    0.82
  -8   0  -6    4.56    0.88
  -9   0  -6   12.53    1.32
  -9   0  -6   12.38    1.34
 -10   0  -6   37.54    1.99
 -11   0  -6   22.78    1.63
 -12   0  -6    8.32    1.17
 -13   0  -6    1.06    0.81
 -12   1   6   -0.36    1.00
 -11   1   6   11.02    1.51
 -10   1   6    0.04    0.77
   9  -1  -6    6.22    2.71
   9  -1  -6   10.42    2.89
  -9   1   6    6.09    1.14
   8  -1  -6   11.29    2.84
   8  -1  -6   10.20    2.61
  -8   1   6    8.42    1.23
   7  -1  -6   35.95    4.15
   7  -1  -6   32.77    4.01
  -7   1   6   39.28    2.08
  -7   1   6   37.43    2.03
   6  -1  -6   50.50    4.75
   6  -1  -6   51.13    4.70
  -6   1   6   50.94    2.31
  -6   1   6   46.93    2.27
   5  -1  -6   58.26    2.14
   5  -1  -6   63.90    4.28
   5  -1  -6   64.46    4.27
  -5   1   6   65.41    2.64
  -5   1   6   70.85    2.71
  -5   1   6   63.82    3.88
   4  -1  -6    0.40    1.14
   4  -1  -6   -0.24    0.98
   4  -1  -6    0.93    0.53
  -4   1   6    1.71    0.62
  -4   1   6    1.60    1.09
  -4   1   6    0.27    0.57
  -4   1   6    1.64    0.63
   3  -1  -6   21.21    2.35
   3  -1  -6   12.38    1.85
  -3   1   6   14.95    1.89
  -3   1   6   16.36    1.31
  -3   1   6   16.39    1.39
  -3   1   6   13.15    1.26
   2  -1  -6   57.39    3.15
   2  -1  -6   62.47    3.35
   2  -1  -6   62.98    2.21
  -2   1   6   61.24    2.47
  -2   1   6   62.84    2.43
  -2   1   6   62.43    2.50
   1  -1  -6  124.43    4.69
   1  -1  -6  117.94    4.50
   1  -1  -6  127.06    3.80
   1  -1  -6  124.08    3.90
  -1   1   6  117.84    3.89
  -1   1   6  124.04    3.97
  -1   1   6  122.27    3.90
  -1   1   6  119.93    3.85
   0  -1  -6  133.51    4.20
   0  -1  -6  137.33    4.23
   0  -1  -6  148.04    4.23
   0   1   6  136.33    4.22
   0   1   6  128.44    4.24
   0   1   6  133.42    4.24
   0   1   6  138.21    4.22
  -1  -1  -6   20.16    1.43
  -1  -1  -6   24.47    1.48
   1   1   6   25.15    1.48
   1   1   6   23.78    1.52
   1   1   6   20.95    1.38
   1   1   6   21.23    1.39
  -2  -1  -6   74.75    2.77
  -2  -1  -6   75.81    2.79
  -2  -1  -6   81.51    2.85
  -2  -1  -6   79.12    2.88
   2   1   6   74.50    2.70
   2   1   6   78.12    2.80
   2   1   6   72.88    2.76
  -3  -1  -6   34.32    1.76
  -3  -1  -6   33.25    1.78
  -3  -1  -6   34.95    1.68
  -3  -1  -6   34.77    1.76
   3   1   6   36.36    1.74
   3   1   6   35.02    1.69
  -4  -1  -6   27.77    1.62
  -4  -1  -6   26.70    1.59
  -4  -1  -6   24.30    1.52
  -4  -1  -6   28.77    1.43
   4   1   6   26.71    1.27
   4   1   6   26.97    1.29
  -5  -1  -6   43.13    2.06
  -5  -1  -6   43.14    2.04
  -5  -1  -6   41.50    1.96
  -5  -1  -6   41.49    1.69
   5   1   6   41.63    1.81
  -6  -1  -6   10.48    1.18
  -6  -1  -6    9.55    1.17
   6   1   6   11.54    0.96
  -7  -1  -6   14.53    1.40
  -7  -1  -6   12.69    1.33
  -8  -1  -6   26.04    1.76
  -8  -1  -6   23.43    1.66
  -9  -1  -6   19.97    1.74
  -9  -1  -6   20.18    1.79
 -10  -1  -6    1.52    0.82
 -11  -1  -6    1.05    0.77
 -12  -1  -6    7.97    1.25
 -13  -1  -6   15.08    1.65
 -11   2   6    4.34    1.04
 -10   2   6    7.28    1.17
   9  -2  -6    3.22    2.37
  -9   2   6    8.49    1.19
   8  -2  -6    5.81    2.26
   8  -2  -6    9.23    2.79
  -8   2   6   11.82    1.32
   7  -2  -6   10.66    2.68
   7  -2  -6   13.80    2.78
  -7   2   6   12.70    1.33
  -7   2   6   13.50    1.34
   6  -2  -6    4.36    1.87
   6  -2  -6    5.10    1.87
  -6   2   6    6.64    0.97
  -6   2   6    4.58    0.88
   5  -2  -6   17.88    2.68
   5  -2  -6   22.72    3.00
  -5   2   6   24.04    2.75
  -5   2   6   19.14    1.40
  -5   2   6   16.64    1.44
   4  -2  -6   66.72    2.31
   4  -2  -6   61.87    4.07
   4  -2  -6   64.51    3.94
  -4   2   6   61.36    2.58
  -4   2   6   66.69    2.49
  -4   2   6   71.07    2.68
  -4   2   6   61.76    3.62
   3  -2  -6   93.37    3.09
   3  -2  -6   92.30    4.66
   3  -2  -6   91.63    4.49
  -3   2   6   95.34    3.19
  -3   2   6   95.49    4.29
  -3   2   6   90.89    3.25
  -3   2   6   91.10    3.25
   2  -2  -6  288.14    7.31
   2  -2  -6  281.32    9.17
   2  -2  -6  298.06    9.60
  -2   2   6  299.70    9.03
  -2   2   6  286.41    7.89
  -2   2   6  283.14    7.91
  -2   2   6  292.95    7.73
   1  -2  -6  313.98    9.71
   1  -2  -6  305.22    9.27
   1  -2  -6  308.71    8.07
   1  -2  -6  311.26    8.31
  -1   2   6  314.01    8.41
  -1   2   6  312.35    8.41
  -1   2   6  310.53    8.24
   0  -2  -6   54.21    2.26
   0  -2  -6   52.95    2.29
   0   2   6   53.09    2.34
   0   2   6   55.20    2.34
   0   2   6   50.93    2.29
  -1  -2  -6   50.78    2.24
  -1  -2  -6   52.00    2.25
   1   2   6   49.13    2.19
   1   2   6   49.76    2.19
   1   2   6   46.68    2.22
   1   2   6   52.16    2.34
  -2  -2  -6   77.56    3.05
  -2  -2  -6   79.33    3.05
  -2  -2  -6   84.39    3.06
   2   2   6   85.20    3.04
   2   2   6   81.57    3.05
   2   2   6   81.77    3.03
  -3  -2  -6  108.52    3.67
  -3  -2  -6  107.69    3.72
  -3  -2  -6  106.02    3.76
  -3  -2  -6  108.27    3.70
   3   2   6  109.66    3.60
   3   2   6  105.91    3.46
   3   2   6  107.51    3.65
  -4  -2  -6    4.43    0.88
  -4  -2  -6    4.24    0.92
  -4  -2  -6    3.91    0.89
   4   2   6    2.31    0.71
   4   2   6    4.77    0.86
  -5  -2  -6  105.45    3.68
  -5  -2  -6  100.74    3.38
  -5  -2  -6   92.28    3.60
  -5  -2  -6   98.54    3.53
   5   2   6   95.44    2.82
   5   2   6   96.15    2.83
  -6  -2  -6   15.02    1.16
  -6  -2  -6   16.37    1.58
  -6  -2  -6   17.90    1.63
   6   2   6   17.38    1.21
  -7  -2  -6    7.53    1.15
  -7  -2  -6    6.68    1.14
   7   2   6    8.03    0.91
  -8  -2  -6    0.14    0.70
  -8  -2  -6    1.02    0.51
  -8  -2  -6   -0.36    0.69
  -9  -2  -6   27.38    2.28
  -9  -2  -6   22.96    1.40
  -9  -2  -6   25.50    2.14
 -10  -2  -6    2.68    0.94
 -11  -2  -6    2.15    0.96
 -12  -2  -6   10.89    1.56
 -13  -2  -6    3.11    1.11
 -11   3   6    3.78    0.97
 -10   3   6    3.35    0.92
   9  -3  -6    2.13    2.42
  -9   3   6    3.02    0.92
   8  -3  -6    8.29    2.67
  -8   3   6    5.07    0.98
   7  -3  -6   19.44    3.44
  -7   3   6   16.38    1.52
  -7   3   6   17.93    1.53
   6  -3  -6   34.17    4.17
   6  -3  -6   35.59    4.01
  -6   3   6   40.50    2.13
  -6   3   6   47.00    2.17
   5  -3  -6    5.44    1.89
   5  -3  -6    6.98    2.05
  -5   3   6    9.72    1.18
  -5   3   6    8.71    1.10
  -5   3   6    6.28    1.85
   4  -3  -6   25.93    1.29
   4  -3  -6   24.29    2.80
   4  -3  -6   23.17    2.92
  -4   3   6   25.18    1.60
  -4   3   6   24.13    1.56
  -4   3   6   23.64    2.63
   3  -3  -6   21.64    2.62
   3  -3  -6   26.43    1.49
   3  -3  -6   30.45    2.92
  -3   3   6   26.30    1.66
  -3   3   6   29.02    1.74
  -3   3   6   27.87    1.67
  -3   3   6   40.96    2.70
   2  -3  -6  227.00    5.80
   2  -3  -6  216.81    7.50
   2  -3  -6  226.73    8.03
  -2   3   6  222.39    6.28
  -2   3   6  216.62    6.46
  -2   3   6  217.99    7.20
  -2   3   6  225.40    6.50
   1  -3  -6  231.97    7.91
   1  -3  -6  226.87    6.37
   1  -3  -6  238.31    7.35
   1  -3  -6  229.26    6.60
  -1   3   6  240.96    6.82
  -1   3   6  235.85    6.82
  -1   3   6  233.09    6.60
   0  -3  -6   70.60    2.78
   0  -3  -6   73.64    2.83
   0  -3  -6   74.82    2.91
   0   3   6   67.61    2.91
   0   3   6   74.42    2.99
   0   3   6   69.68    2.86
  -1  -3  -6  143.15    4.58
  -1  -3  -6  132.79    4.41
   1   3   6  134.72    4.47
   1   3   6  137.49    4.56
   1   3   6  139.88    4.59
   1   3   6  139.46    4.62
  -2  -3  -6  169.05    5.28
  -2  -3  -6  166.42    5.33
   2   3   6  160.96    5.20
   2   3   6  163.73    5.16
  -3  -3  -6   30.34    1.92
  -3  -3  -6   30.62    1.96
  -3  -3  -6   32.06    2.00
   3   3   6   32.18    1.92
   3   3   6   35.05    1.97
   3   3   6   31.72    1.77
  -4  -3  -6   38.93    2.30
  -4  -3  -6   43.38    2.32
  -4  -3  -6   42.56    2.35
   4   3   6   44.79    1.91
   4   3   6   43.42    2.22
   4   3   6   47.41    2.24
  -5  -3  -6   38.08    2.30
  -5  -3  -6   42.27    2.35
  -5  -3  -6   40.36    2.32
  -5  -3  -6   42.53    2.30
   5   3   6   42.35    2.13
   5   3   6   42.51    1.97
  -6  -3  -6   31.29    2.09
  -6  -3  -6   26.48    2.02
  -6  -3  -6   32.97    2.09
  -6  -3  -6   35.46    2.22
   6   3   6   34.39    1.36
  -7  -3  -6   49.94    2.74
  -7  -3  -6   49.51    2.76
  -7  -3  -6   48.62    4.29
  -7  -3  -6   53.28    2.75
  -7  -3  -6   50.34    2.42
   7   3   6   52.85    2.35
  -8  -3  -6   44.76    2.26
  -8  -3  -6   42.81    2.67
  -8  -3  -6   42.41    2.54
   8   3   6   40.58    1.96
  -9  -3  -6    7.26    1.36
  -9  -3  -6    9.18    1.46
  -9  -3  -6    8.04    1.21
 -10  -3  -6    9.01    1.52
 -10  -3  -6   11.05    1.64
 -10  -3  -6   10.43    1.36
 -11  -3  -6    0.94    0.98
 -11  -3  -6    0.38    0.89
 -12  -3  -6    7.24    1.52
 -13  -3  -6    1.35    1.09
 -11   4   6    2.56    0.88
  10  -4  -6   -0.03    2.39
 -10   4   6    2.32    0.87
   9  -4  -6    2.70    2.35
  -9   4   6    3.77    0.90
   8  -4  -6   35.08    4.94
  -8   4   6   33.87    1.96
   7  -4  -6   23.54    3.83
  -7   4   6   31.29    1.89
   6  -4  -6    6.55    2.18
  -6   4   6    3.92    0.95
  -6   4   6    5.45    1.03
   5  -4  -6   11.48    2.46
   5  -4  -6    9.15    2.15
  -5   4   6    9.68    1.26
  -5   4   6   10.16    2.18
  -5   4   6    9.68    1.28
   4  -4  -6   34.83    3.60
   4  -4  -6   40.15    3.64
   4  -4  -6   37.57    1.67
  -4   4   6   40.12    2.17
  -4   4   6   39.58    3.06
  -4   4   6   34.88    2.08
   3  -4  -6    4.96    1.51
   3  -4  -6    1.66    0.63
   3  -4  -6    0.93    1.01
  -3   4   6    1.40    1.07
  -3   4   6    2.18    0.78
  -3   4   6    2.20    0.74
  -3   4   6    3.10    0.88
   2  -4  -6   65.95    3.51
   2  -4  -6   67.55    2.37
   2  -4  -6   68.32    3.92
  -2   4   6   72.83    2.95
  -2   4   6   72.96    3.10
  -2   4   6   67.55    2.95
  -2   4   6   68.56    3.27
   1  -4  -6   47.83    2.34
   1  -4  -6   48.59    2.63
   1  -4  -6   45.70    3.08
   1  -4  -6   48.26    2.20
  -1   4   6   51.01    2.55
  -1   4   6   47.31    2.40
  -1   4   6   54.58    2.60
  -1   4   6   50.45    2.54
   0  -4  -6   10.90    1.34
   0  -4  -6   12.58    1.23
   0  -4  -6   12.33    1.32
   0   4   6   14.87    1.56
   0   4   6   13.60    1.50
   0   4   6   12.85    1.46
   0   4   6   10.41    1.37
  -1  -4  -6   54.46    2.68
  -1  -4  -6   57.02    2.64
   1   4   6   56.00    2.72
   1   4   6   54.80    2.72
  -2  -4  -6   41.28    2.38
   2   4   6   42.63    2.42
   2   4   6   40.71    2.40
  -3  -4  -6    8.85    1.40
  -3  -4  -6    8.18    1.32
  -3  -4  -6   10.04    1.37
   3   4   6    8.75    1.30
   3   4   6    9.51    1.38
  -4  -4  -6  166.53    5.74
  -4  -4  -6  152.73    5.57
  -4  -4  -6  165.93    5.51
  -4  -4  -6  168.21    5.65
   4   4   6  164.47    5.23
   4   4   6  161.47    5.33
   4   4   6  170.29    5.57
  -5  -4  -6   47.38    2.73
  -5  -4  -6   41.63    2.49
  -5  -4  -6   44.86    2.97
  -5  -4  -6   47.43    2.69
   5   4   6   50.44    2.41
   5   4   6   43.98    1.93
   5   4   6   46.93    2.49
  -6  -4  -6   20.82    2.09
  -6  -4  -6   19.50    1.91
  -6  -4  -6   17.86    2.43
  -6  -4  -6   20.16    2.05
   6   4   6   16.21    1.45
   6   4   6   21.80    1.92
  -7  -4  -6   35.51    2.47
  -7  -4  -6   36.70    2.44
  -7  -4  -6   31.57    3.31
  -8  -4  -6    1.72    0.99
  -8  -4  -6    2.15    1.09
   8   4   6    2.46    0.91
  -9  -4  -6   45.28    2.91
 -10  -4  -6    3.42    1.27
 -11  -4  -6    8.21    1.67
 -12  -4  -6    5.09    1.41
 -12  -4  -6    7.41    1.58
 -13  -4  -6    0.94    1.11
 -10   5   6    3.63    1.00
   9  -5  -6    5.31    2.70
  -9   5   6    1.39    0.79
   8  -5  -6    9.51    2.97
  -8   5   6    8.53    1.27
   7  -5  -6   23.70    3.95
  -7   5   6   25.27    1.83
   6  -5  -6    4.32    2.14
  -6   5   6    3.78    1.02
   5  -5  -6   58.77    5.27
  -5   5   6   46.48    2.61
  -5   5   6   49.49    2.59
  -5   5   6   44.46    4.02
  -5   5   6   51.48    2.67
   4  -5  -6   62.18    4.46
   4  -5  -6   63.13    2.39
  -4   5   6   60.94    2.99
  -4   5   6   60.64    2.92
  -4   5   6   57.60    2.89
  -4   5   6   64.31    3.91
   3  -5  -6   52.32    3.87
   3  -5  -6   54.90    2.40
  -3   5   6   63.58    3.48
  -3   5   6   59.06    2.90
  -3   5   6   53.25    2.72
  -3   5   6   56.25    2.86
   2  -5  -6   75.94    2.59
   2  -5  -6   71.08    4.14
  -2   5   6   67.42    3.31
  -2   5   6   75.83    3.36
  -2   5   6   73.50    3.25
  -2   5   6   74.85    3.39
   1  -5  -6   51.83    3.25
   1  -5  -6   50.41    2.61
   1  -5  -6   51.11    2.57
   1  -5  -6   50.40    2.36
  -1   5   6   52.35    2.81
  -1   5   6   51.81    2.78
  -1   5   6   56.87    2.85
   0  -5  -6   31.37    1.70
   0  -5  -6   29.99    2.45
   0  -5  -6   31.81    2.01
   0  -5  -6   27.88    1.89
   0   5   6   31.03    2.15
   0   5   6   33.20    2.25
   0   5   6   29.83    2.19
  -1  -5  -6   27.71    1.97
  -1  -5  -6   28.29    1.99
   1   5   6   25.28    2.14
   1   5   6   28.91    2.09
  -2  -5  -6   20.13    1.89
  -2  -5  -6   23.61    2.11
  -2  -5  -6   22.80    2.10
   2   5   6   21.36    2.09
   2   5   6   25.49    2.18
  -3  -5  -6   75.14    3.48
  -3  -5  -6   65.77    3.36
  -3  -5  -6   69.17    2.69
   3   5   6   69.42    3.36
   3   5   6   64.43    3.23
  -4  -5  -6   70.94    3.14
  -4  -5  -6   71.79    3.40
  -4  -5  -6   60.69    3.30
   4   5   6   70.38    3.37
   4   5   6   67.24    3.20
  -5  -5  -6    5.16    1.22
  -5  -5  -6    4.07    1.23
  -5  -5  -6    4.22    1.08
   5   5   6    5.22    1.19
   5   5   6    2.75    0.98
   5   5   6    5.64    0.98
  -6  -5  -6    2.09    1.01
  -6  -5  -6    0.79    1.20
  -6  -5  -6    2.25    0.98
   6   5   6    2.40    0.93
   6   5   6    1.47    0.76
  -7  -5  -6   19.30    2.11
  -7  -5  -6   18.29    2.61
  -7  -5  -6   19.87    2.22
  -7  -5  -6   24.31    2.53
   7   5   6   20.74    2.05
   7   5   6   20.15    1.65
  -8  -5  -6    0.32    1.00
  -9  -5  -6   17.10    2.26
 -10  -5  -6    8.88    1.75
 -11  -5  -6    2.93    1.41
 -12  -5  -6    1.46    1.23
 -13  -5  -6    9.23    1.90
 -13  -5  -6    3.18    1.51
 -10   6   6    3.14    1.07
   9  -6  -6    1.62    2.36
  -9   6   6    0.28    0.74
   8  -6  -6   10.48    3.18
  -8   6   6    5.96    1.23
   7  -6  -6    2.26    2.03
  -7   6   6    0.37    0.78
   6  -6  -6   14.70    3.13
  -6   6   6   11.25    1.54
   5  -6  -6   26.76    3.71
  -5   6   6   23.69    2.20
   4  -6  -6   45.38    2.16
   4  -6  -6   56.92    5.01
  -4   6   6   41.62    2.65
  -4   6   6   47.34    2.80
  -4   6   6   47.62    3.56
   3  -6  -6   96.96    5.32
   3  -6  -6   99.80    3.64
  -3   6   6   90.82    4.12
  -3   6   6   98.42    4.48
  -3   6   6   93.02    4.12
   2  -6  -6    3.33    0.77
   2  -6  -6    4.75    1.52
  -2   6   6    3.49    1.09
  -2   6   6    3.69    1.13
  -2   6   6    3.69    1.08
  -2   6   6    1.86    1.04
   1  -6  -6    6.40    1.16
   1  -6  -6    8.87    1.19
   1  -6  -6    3.68    1.41
  -1   6   6    5.61    1.28
  -1   6   6    7.65    1.38
  -1   6   6    6.82    1.35
   0  -6  -6   23.51    2.10
   0  -6  -6   20.72    1.92
   0  -6  -6   27.67    2.59
   0   6   6   24.09    2.24
   0   6   6   22.10    2.28
  -1  -6  -6   37.76    2.41
  -1  -6  -6   49.40    2.78
   1   6   6   39.76    2.70
   1   6   6   45.98    2.68
  -2  -6  -6    3.30    1.12
  -2  -6  -6    5.96    1.24
  -2  -6  -6    3.56    1.12
   2   6   6    4.33    1.17
   2   6   6    3.92    1.08
  -3  -6  -6    0.43    0.86
   3   6   6    2.49    0.98
   3   6   6    0.90    0.93
  -4  -6  -6    2.64    0.85
  -4  -6  -6    2.87    1.08
  -4  -6  -6    1.99    1.01
   4   6   6    2.12    0.91
   4   6   6    0.72    0.96
  -5  -6  -6   28.46    2.58
  -5  -6  -6   28.73    2.69
  -5  -6  -6   29.98    2.28
   5   6   6   26.56    2.37
   5   6   6   30.11    2.64
  -6  -6  -6    3.07    1.39
  -6  -6  -6    3.22    1.21
  -6  -6  -6    3.32    1.18
   6   6   6    3.81    0.91
   6   6   6    2.13    0.98
   6   6   6    2.21    1.05
  -7  -6  -6    5.84    1.80
  -7  -6  -6    1.83    1.17
  -7  -6  -6    6.08    1.41
   7   6   6    6.44    1.46
   7   6   6    5.33    1.15
  -8  -6  -6   24.01    3.08
  -8  -6  -6   21.85    2.57
   8   6   6   17.01    1.59
  -9  -6  -6    9.03    1.84
 -10  -6  -6    1.63    1.27
 -11  -6  -6    0.89    1.16
 -12  -6  -6   24.07    2.96
 -13  -6  -6    0.75    1.37
   9  -7  -6    1.72    2.45
  -9   7   6    0.87    0.99
   8  -7  -6   15.24    3.80
  -8   7   6   16.37    1.89
   7  -7  -6    8.11    2.66
  -7   7   6    5.19    1.28
   6  -7  -6   13.27    3.15
  -6   7   6   10.59    1.66
   5  -7  -6   18.19    3.18
  -5   7   6    8.59    1.59
   4  -7  -6   10.20    2.40
  -4   7   6   15.78    2.40
  -4   7   6    8.84    1.64
   3  -7  -6    8.06    2.15
  -3   7   6    6.37    1.59
  -3   7   6    6.47    1.51
   2  -7  -6    2.08    0.75
   2  -7  -6    2.18    1.39
  -2   7   6    3.92    1.27
  -2   7   6    3.21    1.08
  -2   7   6    1.64    1.09
  -2   7   6    0.00    0.95
   1  -7  -6    5.25    1.18
   1  -7  -6    4.00    1.41
   1  -7  -6    4.90    1.10
  -1   7   6    4.20    1.31
  -1   7   6    4.63    1.31
   0  -7  -6    0.43    0.95
   0  -7  -6   -0.56    0.73
   0  -7  -6   -0.59    0.67
   0   7   6    0.88    0.96
   0   7   6    1.44    0.99
  -1  -7  -6   44.86    2.90
  -1  -7  -6   48.36    2.80
  -1  -7  -6   44.96    2.93
   1   7   6   52.47    3.23
   1   7   6   49.82    3.12
  -2  -7  -6   81.15    3.77
  -2  -7  -6   68.95    3.73
  -2  -7  -6   74.67    3.79
   2   7   6   75.64    3.93
   2   7   6   73.41    3.86
  -3  -7  -6   20.69    2.41
  -3  -7  -6   21.97    2.25
   3   7   6   18.99    2.20
   3   7   6   22.16    2.45
  -4  -7  -6   16.97    2.18
   4   7   6   14.43    2.05
   4   7   6   12.15    1.84
  -5  -7  -6   17.23    1.67
  -5  -7  -6   13.36    2.02
  -5  -7  -6   17.29    2.24
   5   7   6    9.74    1.83
   5   7   6   13.89    1.89
  -6  -7  -6    0.90    1.10
  -6  -7  -6    0.81    1.01
  -6  -7  -6    1.22    1.09
   6   7   6    0.17    0.94
   6   7   6   -0.55    0.73
   6   7   6    1.08    0.99
  -7  -7  -6   18.24    2.52
  -7  -7  -6   15.85    2.19
  -7  -7  -6   14.08    2.22
   7   7   6   11.94    1.93
   7   7   6   13.69    1.38
   7   7   6   12.81    1.77
  -8  -7  -6   10.06    2.02
  -8  -7  -6   15.87    2.54
   8   7   6   15.00    1.75
  -9  -7  -6    4.34    1.60
   9   7   6    5.10    1.04
 -10  -7  -6    2.97    1.40
 -11  -7  -6    5.64    1.81
 -12  -7  -6    1.35    1.50
   8  -8  -6   -0.38    2.20
  -8   8   6    1.56    1.12
   7  -8  -6    9.38    3.09
  -7   8   6    7.77    1.59
   6  -8  -6   16.01    3.52
  -6   8   6    8.66    1.71
   5  -8  -6    2.00    1.97
  -5   8   6    1.88    1.19
   4  -8  -6    1.95    1.79
  -4   8   6    3.26    1.22
  -4   8   6    2.91    1.71
   3  -8  -6    5.29    1.90
  -3   8   6    5.52    1.55
  -3   8   6    5.03    1.55
   2  -8  -6    0.91    0.74
   2  -8  -6    0.23    1.28
  -2   8   6    1.09    1.03
  -2   8   6   -0.60    1.11
  -2   8   6   -0.31    0.98
   1  -8  -6   12.82    1.88
   1  -8  -6   13.78    2.27
   1  -8  -6   16.87    1.81
  -1   8   6   14.55    2.19
  -1   8   6   17.34    2.27
   0  -8  -6   19.59    2.25
   0  -8  -6   16.49    1.96
   0  -8  -6   17.51    2.29
   0   8   6   23.59    2.53
   0   8   6   14.87    2.16
  -1  -8  -6   15.60    2.11
  -1  -8  -6   13.09    1.98
  -1  -8  -6   16.16    1.98
  -1  -8  -6   13.75    1.97
   1   8   6   12.85    1.95
   1   8   6   10.56    1.98
  -2  -8  -6   19.46    2.36
  -2  -8  -6   17.99    2.31
  -2  -8  -6   21.66    2.38
   2   8   6   21.19    2.49
   2   8   6   18.95    2.49
  -3  -8  -6   11.52    1.96
  -3  -8  -6   10.13    1.79
   3   8   6   12.41    2.00
   3   8   6    9.49    1.83
  -4  -8  -6   14.17    2.24
   4   8   6   15.19    2.26
   4   8   6   16.81    2.27
  -5  -8  -6   21.55    2.63
  -5  -8  -6   28.91    2.99
   5   8   6   26.15    2.81
   5   8   6   28.38    2.83
  -6  -8  -6   47.87    2.70
  -6  -8  -6   49.71    3.60
   6   8   6   52.12    3.37
   6   8   6   51.72    3.52
  -7  -8  -6   18.15    2.63
   7   8   6   13.03    2.03
   7   8   6   15.01    1.74
   7   8   6   16.84    2.39
  -8  -8  -6   32.30    3.44
   8   8   6   32.48    2.81
   8   8   6   31.77    1.53
  -9  -8  -6    2.72    1.43
   9   8   6    4.06    1.17
 -10  -8  -6    5.31    1.80
 -11  -8  -6    4.98    1.73
 -12  -8  -6    1.20    1.47
   8  -9  -6    5.60    3.09
  -8   9   6    2.38    1.25
   7  -9  -6    5.41    2.80
  -7   9   6    7.49    1.61
   6  -9  -6    0.91    2.02
  -6   9   6    1.60    1.27
   5  -9  -6   10.36    2.98
  -5   9   6    7.08    1.69
   4  -9  -6   11.79    2.82
  -4   9   6    7.21    1.88
   3  -9  -6   34.27    3.92
  -3   9   6   31.48    3.23
   2  -9  -6    6.08    1.10
   2  -9  -6    6.86    2.07
  -2   9   6    6.88    1.74
   1  -9  -6   48.07    2.84
   1  -9  -6   48.32    3.14
   1  -9  -6   54.16    3.94
  -1   9   6   47.13    3.53
   0  -9  -6   40.25    3.63
   0  -9  -6   40.93    2.99
   0  -9  -6   36.99    2.99
   0   9   6   43.35    3.86
  -1  -9  -6    8.22    1.67
  -1  -9  -6    4.18    1.36
  -1  -9  -6    6.56    1.57
  -1  -9  -6    4.78    1.50
   1   9   6   10.47    2.00
   1   9   6    3.85    1.49
  -2  -9  -6    0.89    1.13
  -2  -9  -6   -0.11    1.02
  -2  -9  -6   -0.05    0.93
   2   9   6    0.21    1.18
   2   9   6    0.41    1.10
  -3  -9  -6   16.46    2.52
  -3  -9  -6   13.53    2.14
   3   9   6   15.59    2.36
   3   9   6   13.09    2.23
  -4  -9  -6    0.67    1.19
  -4  -9  -6    0.23    1.08
   4   9   6    0.13    1.02
   4   9   6   -1.46    1.00
  -5  -9  -6   16.83    2.52
[truncated: 529,137 more chars]
